# Supplementary material for: Association between maternal pre-delivery body mass index and offspring overweight/obesity at 1 and 2 years of age among residents of a suburb in Taiwan
Source: PeerJ. 2019 Feb 25;7:e6473. doi: 10.7717/peerj.6473 (PMC6394342; doi:10.7717/peerj.6473)
Supplement: Supplemental Information 1 [file peerj-07-6473-s001.zip]

Archive with 1 entries (1 files):
- Revise 2 raw data.xlsx
