# Supplementary material for: Association between maternal pre-delivery body mass index and offspring overweight/obesity at 1 and 2 years of age among residents of a suburb in Taiwan
Source: PeerJ. 2019 Feb 25;7:e6473. doi: 10.7717/peerj.6473 (PMC6394342; doi:10.7717/peerj.6473)
Supplement: Supplemental Information 1 [file peerj-07-6473-s001.zip › Revise 2 raw data.xlsx]

## Sheet: 工作表1
No	sex(M1, F0)	GA(weeks)	GA(days)	GA	BBW	BWKG	BH	BH(m)	Birth BMI	Apgar(1)	Apgar(5)	Delivery ND:0, CS:1	3rd Age (1 y/o)	3rd BW (1 y/o)	Weight Gain (1yo-Birth)	3rd BH (1 y/o)	3rd BMI (1y/o)	3rd BMI percentile	1yo N:0, OW+O:1	4th Age(D) (2y/o)	4th BW (2y/o)	4th BH (2y/o)	4th BH(m) (2y/o)	BMI (2y/o)	BMI percentile	2 yo N:0,OW+O:1	Weight Gain (2y-Birth)	Maternal chart number	Maternal age	<35:0, >=35:1	single:0, multi:1	Placenta	Mom BW	Mom BH	Mom BH(m)	Mom BMI	Post: <25:0,25-29.9:1,>=30:2	0,1,0	0,0,1	備註
2	1	38	4	38.5714	2975	2.975	49	0.49	12.3907	8	9	0	372	8.8	5.825	77	14.8423	5.9	0	743	11	88	0.88	14.2045	5.6	0	8.025	722174	32	0	1	520	63	163	1.63	23.7118	0	0	0
3	1	40	0	40	3465	3.465	50	0.5	13.86	8	9	0	366	9.7	6.235	77	16.3603	37.1	0	759	12.1	90	0.9	14.9383	18.8	0	8.635	165458	35	1	1	870	56	155	1.55	23.3091	0	0	0
4	1	39	1	39.1429	3860	3.86	52	0.52	14.2751	9	10	0	368	9.7	5.84	75	17.2444	63.1	0	769	11.8	86	0.86	15.9546	49.5	0	7.94	585410	28	0	0	694	78	168	1.68	27.6361	1	1	0
5	1	40	4	40.5714	2840	2.84	48	0.48	12.3264	6	8	1	376	8.4	5.56	74	15.3397	13.1	0	733	11	88	0.88	14.2045	5.5	0	8.16	120168	26	0	0	600	81.1	155	1.55	33.7565	2	0	1
6	1	37	0	37	3020	3.02	50	0.5	12.08	7	8	1	377	9.3	6.28	78	15.286	12.2	0	748	11.1	86	0.86	15.0081	20.2	0	8.08	549353	30	0	1	940	71.2	155	1.55	29.6358	1	1	0
7	1	40	2	40.2857	3090	3.09	51	0.51	11.88	8	9	0	371	8.6	5.51	74	15.7049	20.2	0	742	11.1	89	0.89	14.0134	3.8	0	8.01	722183	21	0	0	470	61	158	1.58	24.4352	0	0	0
8	1	38	3	38.4286	3010	3.01	49	0.49	12.5364	8	9	0	371	8.5	5.49	73	15.9505	26.2	0	742	10.9	88	0.88	14.0754	4.3	0	7.89	725594	25	0	0	520	68	150	1.5	30.2222	2	0	1
9	1	38	5	38.7143	2910	2.91	48	0.48	12.6302	7	8	0	367	8.3	5.39	74	15.157	9.6	0	841	12.1	89.5	0.895	15.1056	25.9	0	9.19	739991	20	0	0	505	64	152	1.52	27.7008	1	1	0
10	1	40	0	40	3215	3.215	50	0.5	12.86	6	8	1	367	8.9	5.685	73	16.7011	47.3	0	740	10.8	85	0.85	14.9481	18.5	0	7.585	727901	27	0	0	730	64.4	150	1.5	28.6222	1	1	0
11	1	39	6	39.8571	3615	3.615	50	0.5	14.46	8	9	0	366	9.5	5.885	74	17.3484	65.6	0	833	13.5	90	0.9	16.6667	72.7	0	9.885	135746	26	0	0	910	63.9	154.7	1.547	26.7006	1	1	0
12	1	38	3	38.4286	3250	3.25	50	0.5	13	6	8	1	365	9.1	5.85	77	15.3483	12.5	0	760	11.6	88	0.88	14.9793	19.9	0	8.35	298992	35	1	1	615	77.1	156.7	1.567	31.399	2	0	1
14	1	38	4	38.5714	3585	3.585	49.5	0.495	14.6312	8	9	1	368	10	6.415	77	16.8663	52.3	0	827	12.1	90	0.9	14.9383	20.9	0	8.515	745249	23	0	0	790	63	159	1.59	24.9199	0	0	0
15	1	38	3	38.4286	3640	3.64	51	0.51	13.9946	8	9	0	369	11.2	7.56	79	17.9458	79.5	0	996	14.7	98	0.98	15.3061	37.2	0	11.06	672395	31	0	1	745	64	163	1.63	24.0882	0	0	0
17	1	39	3	39.4286	3000	3	49.5	0.495	12.2436	8	9	0	588	10.3	7.3	83	14.9514	18.3	0	882	12.2	90.5	0.905	14.8958	21.5	0	9.2	560066	39	1	1	555	72	170	1.7	24.9135	0	0	0
19	1	40	4	40.5714	3050	3.05	50	0.5	12.2	8	9	0	377	9.9	6.85	79	15.8628	24.6	0	731	13.5	90	0.9	16.6667	69.3	0	10.45	719989	20	0	0	650	60	165	1.65	22.0386	0	0	0
20	1	40	4	40.5714	3740	3.74	53	0.53	13.3143	8	9	0	366	10.6	6.86	78	17.4227	67.5	0	821	13.8	89	0.89	17.422	87.3	1	10.06	755052	35	1	0	745	72.5	160	1.6	28.3203	1	1	0
22	0	40	3	40.4286	3160	3.16	49.5	0.495	12.8966	8	9	0	366	9.4	6.24	74.5	16.9362	65.4	0	758	11.5	86	0.86	15.5489	46.6	0	8.34	703981	29	0	0	545	56.5	155	1.55	23.5172	0	0	0
23	0	38	6	38.8571	3150	3.15	52	0.52	11.6494	8	9	0	382	8.5	5.35	75	15.1111	19.3	0	827	12.9	86	0.86	17.4419	90	1	9.75	225054	23	0	0	620	69.8	163	1.63	26.2712	1	1	0
26	0	38	5	38.7143	3165	3.165	51	0.51	12.1684	7	8	0	375	8.5	5.335	76.5	14.5243	8.8	0	766	11.7	91	0.91	14.1287	10.6	0	8.535	758349	39	1	0	660	59	154	1.54	24.8777	0	0	0
27	0	40	1	40.1429	3530	3.53	48	0.48	15.3212	8	9	0	374	9.3	5.77	75	16.5333	55.9	0	836	12.05	88	0.88	15.5604	49.1	0	8.52	742008	25	0	0	745	58	161	1.61	22.3757	0	0	0
30	0	37	1	37.1429	2770	2.77	48	0.48	12.0226	8	9	0	390	8.7	5.93	73.5	16.1044	45.8	0	903	11.2	88	0.88	14.4628	19.3	0	8.43	327885	39	1	1	645	57	156	1.56	23.4221	0	0	0
31	0	39	0	39	2910	2.91	49	0.49	12.12	8	9	0	367	11.2	8.29	75	19.9111	98.5	1	822	14	94	0.94	15.8443	57.2	0	11.09	754824	32	0	0	440	79	158	1.58	31.6456	2	0	1
32	0	38	5	38.7143	3005	3.005	50	0.5	12.02	8	9	1	378	8.3	5.295	69.5	17.1834	72.3	0	826	9.9	83	0.83	14.3707	16	0	6.895	686231	27	0	1	565	64.6	159.7	1.597	25.3293	1	1	0
33	0	39	0	39	3280	3.28	52	0.52	12.1302	8	9	0	365	10.2	6.92	77.5	16.9823	66.4	0	822	13.5	92	0.92	15.9499	60.2	0	10.22	150656	29	0	1	650	76	167	1.67	27.2509	1	1	0
34	0	40	4	40.5714	3275	3.275	50	0.5	13.1	8	9	0	369	8	4.725	76	13.8504	2.6	0	933	11.7	89	0.89	14.7709	27.8	0	8.425	748440	21	0	0	480	73.7	150	1.5	32.7556	2	0	1
35	1	40	2	40.2857	3390	3.39	51	0.51	13.0334	8	9	0	366	9.8	6.41	72	18.9043	92.5	1	862	13.3	92.5	0.925	15.5442	40	0	9.91	739698	30	0	0	685	65	158	1.58	26.0375	1	1	0
36	0	39	4	39.5714	2890	2.89	51.5	0.515	10.8964	8	9	0	372	8.5	5.61	74.5	15.3146	23	0	1044	13.1	91	0.91	15.8193	61.5	0	10.21	727231	17	0	0	590	69.5	154	1.54	29.3051	1	1	0
37	0	40	2	40.2857	2950	2.95	48	0.48	12.8038	8	9	0	369	9	6.05	74	16.4354	52.6	0	842	12.5	89.5	0.895	15.605	50.6	0	9.55	692984	26	0	0	515	75.9	151	1.51	33.288	2	0	1
38	0	37	0	37	3020	3.02	49	0.49	12.5781	7	8	1	375	8.4	5.38	76	14.5429	9	0	769	10	83	0.83	14.5159	18.1	0	6.98	546478	30	0	0	895	60.4	159.2	1.592	23.8315	0	0	0
39	0	38	4	38.5714	2775	2.775	52	0.52	10.2626	8	9	0	366	8.4	5.625	75.5	14.7362	11.4	0	832	12.6	91	0.91	15.2156	38.5	0	9.825	651373	29	0	0	670	64	167	1.67	22.9481	0	0	0
40	0	39	4	39.5714	3465	3.465	57	0.57	10.7	8	9	0	372	9.6	6.135	78	15.7791	34.1	0	734	11.8	89	0.89	14.8971	26.88	0	8.335	721207	38	1	1	600	65.5	165	1.65	24.0588	0	0	0
41	1	38	1	38.1429	3355	3.355	51	0.51	12.9	8	9	0	366	11	7.645	80	17.1875	61.3	0	830	13.5	90	0.9	16.6667	72.6	0	10.145	722108	29	0	0	740	75.3	158	1.58	30.1634	2	0	1
42	0	37	5	37.7143	2960	2.96	50	0.5	11.8	8	9	1	372	8.5	5.54	73	15.9505	39.5	0	834	13.4	88	0.88	17.3037	88.4	1	10.44	528866	36	1	1	585	67.4	156.6	1.566	27.4838	1	1	0
43	1	37	0	37	2840	2.84	49	0.49	11.8	8	9	0	372	9.9	7.06	75	17.6	72.5	0	834	13.7	91.5	0.915	16.3636	64.6	0	10.86	664061	34	0	1	490	67	165	1.65	24.6097	0	0	0
44	0	39	6	39.8571	2775	2.775	51	0.51	10.7	8	9	0	372	9.3	6.525	77	15.6856	32.3	0	827	12.9	95	0.95	14.2936	14.56	0	10.125	453280	29	0	0	495	62	167	1.67	22.231	0	0	0	goiter under medication
45	0	39	2	39.2857	2890	2.89	49	0.49	12	8	9	0	371	8.7	5.81	74.5	15.675	31.9	0	861	11.8	86	0.86	15.9546	62.57	0	8.91	275908	32	0	1	615	54	150	1.5	24	0	0	0	*
46	1	40	1	40.1429	3560	3.56	51.5	0.515	13.4	8	9	0	368	10.3	6.74	74	18.8093	91.7	1	854	13.3	93.5	0.935	15.2135	29.4	0	9.74	585399	31	0	1	585	70.5	157	1.57	28.6016	1	1	0
47	1	38	0	38	3220	3.22	49	0.49	13.4	8	9	0	376	10.8	7.58	79	17.3049	65.6	0	740	14	92	0.92	16.5406	66.2	0	10.78	588253	30	0	0	550	87	167	1.67	31.1951	2	0	1
48	0	40	1	40.1429	3495	3.495	51.5	0.515	13.2	8	9	0	389	9.6	6.105	76	16.6205	59.9	0	746	13.7	84	0.84	19.4161	99.13	1	10.205	301793	28	0	0	685	94	162	1.62	35.8177	2	0	1
49	0	39	6	39.8571	3200	3.2	51	0.51	12.3	8	9	0	418	8.6	5.4	78	14.1354	5.9	0	875	11	92	0.92	12.9962	1.25	0	7.8	591884	33	0	1	720	54.5	153	1.53	23.2816	0	0	0
50	1	37	3	37.4286	3035	3.035	49.5	0.495	12.4	8	9	1	379	8.6	5.565	78	14.1354	1.4	0	764	10.8	89	0.89	13.6346	1.7	0	7.765	1264	32	0	1	925	60.3	156.5	1.565	24.62	0	0	0
51	0	38	2	38.2857	2915	2.915	48.5	0.485	12.4	8	9	1	370	9.7	6.785	77.5	16.1498	44.8	0	860	14.3	89.5	0.895	17.8521	94.37	1	11.385	735028	33	0	1	600	56.9	144.6	1.446	27.213	1	1	0
52	1	40	1	40.1429	3460	3.46	51	0.51	13.3	8	9	0	376	10.6	7.14	76	18.3518	86.8	1	737	13.1	93	0.93	15.1463	23.4	0	9.64	732519	27	0	0	660	88.7	168	1.68	31.4272	2	0	1
53	1	40	1	40.1429	3460	3.46	50	0.5	13.8	8	9	0	365	9.1	5.64	76	15.7548	20.8	0	743	11.6	86.5	0.865	15.5034	33.93	0	8.14	524403	31	0	0	670	59	155	1.55	24.5578	0	0	0
54	0	38	0	38	3050	3.05	49	0.49	12.7	8	9	0	373	9	5.95	76.5	15.3787	24.6	0	737	9.8	88	0.88	12.655	0.4	0	6.75	730907	26	0	0	600	78	163	1.63	29.3575	1	1	0
55	1	38	2	38.2857	3215	3.215	50	0.5	12.9	8	9	1	368	8.7	5.485	74	15.8875	24.3	0	747	11	86.5	0.865	14.7015	13.25	0	7.785	735302	39	1	1	1085	85.5	155.1	1.551	35.5421	2	0	1
56	0	37	3	37.4286	3165	3.165	50	0.5	12.7	8	9	1	434	9.2	6.035	77	15.517	34	0	777	11.8	89	0.89	14.8971	27.94	0	8.635	569780	37	1	0	735	65.5	157.5	1.575	26.4046	1	1	0
57	1	38	3	38.4286	3120	3.12	52.5	0.525	11.3	8	9	0	371	11.5	8.38	76	19.91	98.1	1	802	14.5	90	0.9	17.9012	92.64	1	11.38	542682	25	0	1	600	58	162	1.62	22.1003	0	0	0
59	0	40	0	40	3300	3.3	53	0.53	7.6	8	9	0	367	9.5	6.2	77	16.0229	40.9	0	850	12.7	93	0.93	14.6838	24.2	0	9.4	589428	34	0	1	720	73	158	1.58	29.2421	1	1	0
60	1	39	2	39.2857	3025	3.025	48	0.48	13.1	8	9	0	368	9.6	6.575	75	17.0667	58.2	0	739	12.9	89	0.89	16.2858	59.12	0	9.875	539571	33	0	1	670	70	158	1.58	28.0404	1	1	0
61	1	39	6	39.8571	3865	3.865	54	0.54	13.3	8	9	0	367	9.8	5.935	75	17.4222	67.6	0	885	14.5	90.5	0.905	17.704	91.81	1	10.635	518225	31	0	1	665	76	161	1.61	29.3199	1	1	0
62	0	40	3	40.4286	3105	3.105	51	0.51	11.9	8	9	0	376	10.1	6.995	79	16.1833	46.4	0	782	12.1	91	0.91	14.6118	20.33	0	8.995	258117	27	0	0	625	58.5	162	1.62	22.2908	0	0	0
63	1	37	5	37.7143	2950	2.95	50	0.5	11.8	8	9	0	369	10.2	7.25	78.5	16.5524	43.1	0	747	11.2	92	0.92	13.2325	0.44	0	8.25	38837	25	0	0	630	57.7	161	1.61	22.2599	0	0	0
64	0	38	0	38	2910	2.91	47	0.47	13.2	8	9	0	364	8	5.09	73	15.0122	16	0	757	11.4	84.5	0.845	15.9658	59.89	0	8.49	689190	41	1	0	680	80.4	167.6	1.676	28.6225	1	1	0
65	1	39	0	39	3410	3.41	53	0.53	12.1	8	9	0	398	9.9	6.49	80	15.4688	17.1	0	733	12.2	91	0.91	14.7325	12.9	0	8.79	661533	32	0	0	635	63.7	167	1.67	22.8405	0	0	0
66	1	40	3	40.4286	3245	3.245	52	0.52	12	8	9	0	386	10.2	6.955	77	17.2036	64	0	862	14.2	93	0.93	16.4181	66.59	0	10.955	202150	34	0	0	575	74.3	175.2	1.752	24.2059	0	0	0
68	1	40	2	40.2857	3695	3.695	54	0.54	12.7	8	9	0	365	9	5.305	73	16.8887	52.6	0	740	10.9	84	0.84	15.4478	30.77	0	7.205	712755	18	0	0	665	74	164	1.64	27.5134	1	1	0
69	1	38	0	38	3470	3.47	53	0.53	12.4	8	9	0	372	7.9	4.43	72.5	15.0297	8.1	0	750	11	86	0.86	14.8729	17.64	0	7.53	679348	33	0	0	705	83.3	156	1.56	34.2291	2	0	1
72	1	38	6	38.8571	3250	3.25	51	0.51	12.5	8	9	0	391	9	5.75	76	15.5817	19.1	0	839	11.3	88	0.88	14.5919	13.55	0	8.05	442866	37	1	1	620	58.2	162	1.62	22.1765	0	0	0	*
73	1	37	0	37	2905	2.905	50	0.5	11.6	8	9	1	371	9.8	6.895	77	16.5289	42.7	0	833	11.1	91	0.91	13.4042	1.14	0	8.195	645993	39	1	1	610	86	165	1.65	31.5886	2	0	1	*
74	0	40	3	40.4286	3815	3.815	51	0.51	14.7	8	9	0	371	9.3	5.485	74	16.9832	67	0	826	13.4	90	0.9	16.5432	74.33	0	9.585	746453	30	0	0	645	75.4	157	1.57	30.5895	2	0	1
75	1	41	1	41.1429	3490	3.49	47	0.47	15.8	5	7	0	407	10.6	7.11	79	16.9845	60.4	0	827	13.5	88	0.88	17.4329	87.08	1	10.01	621470	37	1	0	700	75.7	160	1.6	29.5703	1	1	0
76	1	40	5	40.7143	3170	3.17	50	0.5	12.7	8	9	0	403	8.8	5.63	73	16.5134	46	0	824	13.1	87	0.87	17.3074	85.47	0	9.93	354774	37	1	1	600	66	156	1.56	27.1203	1	1	0
77	1	39	0	39	3738	3.738	46	0.46	17.1	2	5	0	384	9.7	5.962	77	16.3603	39.2	0	827	12.6	89	0.89	15.9071	37.21	0	8.862	387275	29	0	0	630	88.6	158	1.58	35.4911	2	0	1
78	1	38	1	38.1429	3185	3.185	50	0.5	12.7	8	9	1	366	12.2	9.015	79	19.5481	96.7	1	821	16	95	0.95	17.7285	90.87	1	12.815	223763	39	1	1	690	100	156	1.56	41.0914	2	0	1
79	0	37	4	37.5714	3080	3.08	51	0.51	11.8	8	9	1	371	7.2	4.12	65	17.0414	68.4	0	884	10	83	0.83	14.5159	19.88	0	6.92	36298	30	0	0	620	65.9	163.2	1.632	24.7426	0	0	0
80	1	38	1	38.1429	3130	3.13	49	0.49	13	8	9	1	373	9.5	6.37	77	16.0229	28.4	0	802	11.3	88	0.88	14.5919	12.5	0	8.17	24914	32	0	0	730	60	152.5	1.525	25.7995	1	1	0
81	1	40	2	40.2857	2945	2.945	49	0.49	12.3	8	9	1	378	10.3	7.355	76	17.8324	78.1	0	741	13	87	0.87	17.1753	81.2	0	10.055	128451	25	0	0	505	85	158	1.58	34.049	2	0	1
82	0	39	5	39.7143	3210	3.21	51	0.51	12.3	8	9	0	384	10.4	7.19	76	18.0055	87	1	823	12.4	89	0.89	15.6546	51.6	0	9.19	589661	35	1	1	655	79	153	1.53	33.7477	2	0	1
83	0	38	0	38	3390	3.39	52	0.52	12.5	8	9	0	372	8.6	5.21	76	14.8892	14.3	0	827	11.7	90	0.9	14.4444	17.6	0	8.31	714374	33	0	1	635	72	163	1.63	27.0993	1	1	0
84	0	38	6	38.8571	2990	2.99	50	0.5	12	8	9	1	390	9.3	6.31	77	15.6856	34.1	0	831	13	90	0.9	16.0494	63.2	0	10.01	438719	22	0	0	890	89.6	160.2	1.602	34.9127	2	0	1
85	0	39	0	39	3120	3.12	52.5	0.525	11.3	9	10	1	376	8.8	5.68	76	15.2355	21.6	0	823	11.3	91	0.91	13.6457	5	0	8.18	340082	38	1	1	620	75.7	158.9	1.589	29.9811	2	0	1
86	1	39	2	39.2857	3165	3.165	51	0.51	12.2	8	9	0	371	11	7.835	79	17.6254	73	0	838	14.7	92	0.92	17.3677	86.8	0	11.535	795601	34	0	0	618	62	161	1.61	23.9188	0	0	0
87	0	39	1	39.1429	3435	3.435	51.5	0.515	13	8	9	0	373	9	5.565	74	16.4354	53.1	0	851	10.7	89	0.89	13.5084	3.86	0	7.265	487649	23	0	0	750	83	169	1.69	29.0606	1	1	0
89	1	38	5	38.7143	3450	3.45	51	0.51	13.3	8	9	0	371	10.1	6.65	77	17.0349	57.6	0	835	13.5	94	0.94	15.2784	30.7	0	10.05	749608	32	0	1	880	71	175	1.75	23.1837	0	0	0
90	0	38	2	38.2857	3060	3.06	50	0.5	12.2	8	9	0	367	9	5.94	73	16.8887	64.3	0	792	11.6	87	0.87	15.3257	40.7	0	8.54	558082	31	0	1	470	58	155	1.55	24.1415	0	0	0
91	1	38	4	38.5714	3250	3.25	51	0.51	12.5	6	8	0	373	9.6	6.35	76.5	16.4039	39.2	0	823	13.6	93	0.93	15.7244	44.3	0	10.35	214813	32	0	0	620	81	164	1.64	30.116	2	0	1
92	1	41	1	41.1429	2985	2.985	52	0.52	11	8	9	1	366	8.3	5.315	73.5	15.364	12.9	0	826	11.3	86.5	0.865	15.1024	25.3	0	8.315	780188	33	0	0	570	60	153	1.53	25.6312	1	1	0
93	0	40	0	40	3130	3.13	51	0.51	12.0338	8	9	0	369	9.8	6.67	73	18.3899	90.6	1	832	12.7	95.5	0.955	13.9251	8.3	0	9.57	293780	35	1	1	550	57	164	1.64	21.1927	0	0	0
94	1	38	3	38.4286	3030	3.03	51	0.51	11.6494	8	9	0	370	8.1	5.07	76.5	13.8408	0.6	0	828	11.6	89	0.89	14.6446	14.2	0	8.57	539876	28	0	0	530	59	169	1.69	20.6575	0	0	0
95	0	38	0	38	3550	3.55	52	0.52	13.1287	8	9	1	367	9.9	6.35	77	16.6976	59.4	0	829	12.6	89	0.89	15.9071	59.1	0	9.05	797777	35	0	0	755	77.3	155.4	1.554	32.0094	2	0	1
96	0	39	3	39.4286	2820	2.82	52	0.52	10.429	8	9	0	365	8.1	5.28	71	16.0682	41.9	0	834	10.7	85	0.85	14.8097	26.8	0	7.88	302487	34	0	0	545	53	161	1.61	20.4467	0	0	0
97	1	38	3	38.4286	3025	3.025	50	0.5	12.1	8	9	0	371	8.5	5.475	71	16.8617	52.6	0	746	10.6	84	0.84	15.0227	20.5	0	7.575	597883	33	0	1	630	56	159	1.59	22.151	0	0	0
98	0	38	6	38.8571	3700	3.7	53	0.53	13.1719	9	10	1	405	10.6	6.9	80	16.5625	60.1	0	831	12.9	91	0.91	15.5778	49.5	0	9.2	718719	33	0	0	680	98.6	160.2	1.602	38.4195	2	0	1
99	1	40	2	40.2857	3345	3.345	51	0.51	12.8604	8	9	0	371	10.1	6.755	77.5	16.8158	51.2	0	757	12.6	90	0.9	15.5556	36.2	0	9.255	517043	39	1	1	545	69	159	1.59	27.2932	1	1	0
100	0	39	1	39.1429	3305	3.305	51.5	0.515	12.4611	8	9	0	367	9.3	5.995	77	15.6856	43.9	0	822	12.5	90	0.9	15.4321	44.8	0	9.195	788447	25	0	0	565	70	166	1.66	25.4028	1	1	0
101	0	38	1	38.1429	3220	3.22	52	0.52	11.9083	8	9	0	370	10.6	7.38	78	17.4227	76.5	0	827	14.9	91.5	0.915	17.7969	93.4	1	11.68	398568	29	0	0	635	66	154	1.54	27.8293	1	1	0
102	1	37	0	37	2904	2.904	47	0.47	13.1462	6	8	1	448	9.2	6.296	76	15.928	33.5	0	881	11.2	89.5	0.895	13.9821	5.1	0	8.296	125942	29	0	1	665	76.5	152.3	1.523	32.9808	2	0	1
103	1	38	6	38.8571	3720	3.72	51	0.51	14.3022	8	9	0	367	10.1	6.38	72.5	19.2152	94.9	1	761	13.1	88	0.88	16.9163	76.4	0	9.38	175224	32	0	0	800	88	150	1.5	39.1111	2	0	1
104	1	40	0	40	3415	3.415	52	0.52	12.6294	8	9	0	371	13.2	9.785	77	22.2635	100	1	767	15.3	92.5	0.925	17.8817	92	1	11.885	742140	33	0	1	610	81	158	1.58	32.4467	2	0	1
	1	38	4	38.5714	3125	3.125	51	0.51	12.0146	8	9	0	368	9.5	6.375	73.5	17.5853	71.7	0	844	12.1	90	0.9	14.9383	21.4	0	8.975	692984	28	0	1	605	72	151	1.51	31.5776	2	0	1
	1	38	2	38.2857	3740	3.74	54	0.54	12.8258	8	9	0	368	12.1	8.36	78	19.8882	98	1	718	14	88	0.88	18.0785	93.4	1	10.26	301793	30	0	1	665	89.5	162	1.62	34.103	2	0	1
107	1	38	3	38.4286	2815	2.815	48	0.48	12.2179	8	9	0	370	8.2	5.385	71	16.2666	34.8	0	825	11.8	88	0.88	15.2376	29.1	0	8.985	38441	43	1	1	480	48	157	1.57	19.4734	0	0	0
	1	40	1	40.1429	3415	3.415	54	0.54	11.7112	8	9	0	370	10.1	6.685	74	18.4441	87.7	1	825	13	88	0.88	16.7872	75.4	0	9.585	240953	29	0	0	770	63	153	1.53	26.9127	1	1	0
	1	38	2	38.2857	3185	3.185	50	0.5	12.74	8	9	0	373	10.4	7.215	76	18.0055	81	0	856	12.5	90	0.9	15.4321	36.2	0	9.315	564056	31	0	1	575	66	157	1.57	26.7759	1	1	0
	0	38	1	38.1429	2765	2.765	49	0.49	11.516	8	9	0	373	10.3	7.535	80	16.0938	43.6	0	828	14	95	0.95	15.5125	47.4	0	11.235	151956	34	0	0	490	55	158	1.58	22.0317	0	0	0
	1	39	3	39.4286	3020	3.02	52.5	0.525	10.9569	8	9	0	468	10.6	7.58	81	16.1561	42.5	0	860	13.4	93	0.93	15.4931	38.3	0	10.38	765455	29	0	1	490	72	163	1.63	27.0993	1	1	0
	0	40	1	40.1429	2855	2.855	48.5	0.485	12.1373	8	9	0	391	8.6	5.745	73.5	15.9193	40.7	0	825	11.5	85	0.85	15.917	59.3	0	8.645	682204	26	0	0	500	67.8	152	1.52	29.3456	1	1	0
	1	40	1	40.1429	3185	3.185	50	0.5	12.74	8	9	0	367	9	5.815	73.5	16.6597	46.1	0	829	13.3	86.5	0.865	17.7754	91.8	1	10.115	533721	29	0	0	550	76	155	1.55	31.6337	2	0	1
	0	39	5	39.7143	2830	2.83	48.5	0.485	12.031	8	9	0	366	8.9	6.07	72.5	16.9322	65.3	0	828	11.6	88	0.88	14.9793	31.4	0	8.77	780331	31	0	0	645	56	154	1.54	23.6128	0	0	0
	0	37	1	37.1429	3370	3.37	49	0.49	14.0358	8	9	1	365	10.9	7.53	80	17.0313	67.6	0	827	18.7	97.5	0.975	19.6713	99.5	1	15.33	801592	36	1	1	745	99.5	159.1	1.591	39.3082	2	0	1
	0	40	4	40.5714	2990	2.99	50	0.5	11.96	8	9	0	403	8.5	5.51	72	16.3966	55.4	0	768	11.1	86.7	0.867	14.7667	24.2	0	8.11	871325	32	0	0	730	95	165	1.65	34.8944	2	0	1
	0	39	6	39.8571	3290	3.29	50.5	0.505	12.9007	8	9	0	463	10.1	6.81	76	17.4861	84.4	0	882	12.4	89	0.89	15.6546	53.1	0	9.11	441885	29	0	1	655	65	167	1.67	23.3067	0	0	0
	1	38	3	38.4286	3445	3.445	53	0.53	12.2642	8	9	1	366	10.5	7.055	78.5	17.0392	57.1	0	851	13.3	88.5	0.885	16.9811	80.4	0	9.855	873547	30	0	1	885	78	164	1.64	29.0006	1	1	0
	0	39	6	39.8571	2970	2.97	47	0.47	13.445	8	9	1	369	8.6	5.63	72.5	16.3615	51.5	0	845	9.5	78	0.78	15.6147	50.9	0	6.53	901086	35	1	0	750	74.6	158.1	1.581	29.8452	1	1	0
	0	40	2	40.2857	2465	2.465	46	0.46	11.6493	8	9	0	372	7.8	5.335	71	15.4731	26.8	0	855	10.1	83.5	0.835	14.486	19	0	7.635	693998	33	0	1	525	51	160	1.6	19.9219	0	0	0
	0	39	1	39.1429	3065	3.065	51	0.51	11.7839	8	9	0	399	9.8	6.735	78	16.1078	46.9	0	861	12.5	93	0.93	14.4525	18.4	0	9.435	634658	37	1	1	655	90.5	165	1.65	33.2415	2	0	1
	1	39	4	39.5714	3165	3.165	50	0.5	12.66	8	9	0	369	9.8	6.635	73.5	18.1406	83.1	0	866	14.5	90	0.9	17.9012	93.5	1	11.335	756985	29	0	0	420	87.6	161	1.61	33.795	2	0	1
	0	39	1	39.1429	2950	2.95	51	0.51	11.3418	8	9	0	385	9.9	6.95	75.5	17.3677	76.8	0	854	12.4	87	0.87	16.3826	72.2	0	9.45	828087	29	0	0	630	96.5	155	1.55	40.1665	2	0	1
	1	38	6	38.8571	2910	2.91	47	0.47	13.1734	8	9	0	376	9.8	6.89	77	16.5289	43.3	0	787	12	88	0.88	15.4959	35.5	0	9.09	636877	27	0	0	630	65	163	1.63	24.4646	0	0	0
	0	39	0	39	3310	3.31	50	0.5	13.24	8	9	0	371	9.1	5.79	73	17.0764	69.2	0	840	11.8	85	0.85	16.3322	70.7	0	8.49	877778	37	1	0	525	75	159	1.59	29.6665	1	1	0
	1	39	6	39.8571	3180	3.18	50.5	0.505	12.4694	8	9	0	371	9.7	6.52	74.5	17.4767	68.9	0	833	10.8	86.5	0.865	14.4342	10.3	0	7.62	815473	42	1	0	780	57	155	1.55	23.7253	0	0	0
	1	36	6	36.8571	3140	3.14	49	0.49	13.0779	8	9	0	367	11.1	7.96	78	18.2446	84.6	0	863	14.6	94	0.94	16.5233	70.5	0	11.46	232669	38	1	0	605	87	160	1.6	33.9844	2	0	1
	1	38	6	38.8571	3155	3.155	48.5	0.485	13.4127	8	9	0	401	10.2	7.045	80	15.9375	28.9	0	842	13.9	93	0.93	16.0712	56.1	0	10.745	881390	24	0	0	800	70	160	1.6	27.3438	1	1	0
	0	39	4	39.5714	3210	3.21	50	0.5	12.84	8	9	0	369	9.1	5.89	73	17.0764	69	0	845	12	85	0.85	16.609	77.1	0	8.79	258117	30	0	1	595	61	165	1.65	22.4059	0	0	0
	0	38	6	38.8571	3375	3.375	52.5	0.525	12.2449	8	9	0	370	10.4	7.025	76	18.0055	86.1	1	889	13.5	90	0.9	16.6667	79	0	10.125	254554	27	0	0	585	69	161	1.61	26.6193	1	1	0
	1	38	6	38.8571	3155	3.155	50.5	0.505	12.3713	8	9	0	367	11.8	8.645	79	18.9072	92.6	1	831	14.3	92.5	0.925	16.7129	73.8	0	11.145	907359	27	0	1	645	50	151	1.51	21.9289	0	0	0
	1	37	1	37.1429	2920	2.92	47	0.47	13.2187	8	9	1	368	9.3	6.38	69	19.5337	96.7	1	871	12.3	86	0.86	16.6306	73	0	9.38	798732	28	0	0	600	68.2	164.4	1.644	25.2337	1	1	0
	0	39	1	39.1429	3570	3.57	50	0.5	14.28	8	9	0	366	9.9	6.33	76.5	16.9166	64.9	0	823	12.4	90	0.9	15.3086	41	0	8.83	715651	26	0	1	635	76	162	1.62	28.959	1	1	0
	1	37	3	37.4286	3235	3.235	50	0.5	12.94	8	9	0	369	10.7	7.465	76.5	18.2836	85.3	1	831	12.4	90.6	0.906	15.1065	25.5	0	9.165	884118	27	0	0	585	78	167	1.67	27.968	1	1	0
	0	38	6	38.8571	3305	3.305	51	0.51	12.7067	8	9	0	369	9	5.695	74.5	16.2155	46.5	0	831	12	88	0.88	15.4959	47	0	8.695	886651	33	0	0	600	65.6	158	1.58	26.2778	1	1	0
	1	39	1	39.1429	3100	3.1	49	0.49	12.9113	8	9	0	365	9.5	6.4	77	16.0229	27.5	0	848	11.9	87	0.87	15.722	45.2	0	8.8	888066	24	0	0	720	79	153	1.53	33.7477	2	0	1
	0	39	6	39.8571	2835	2.835	50.5	0.505	11.1166	8	9	0	366	9.6	6.765	76	16.6205	57.3	0	831	12.4	87.6	0.876	16.159	66.1	0	9.565	195666	28	0	0	480	66.6	160	1.6	26.0156	1	1	0
	0	36	0	36	2890	2.89	49	0.49	12.0367	8	9	0	377	9.3	6.41	75	16.5333	56.2	0	761	14.2	87	0.87	18.7607	97.9	1	11.31	604658	32	0	0	560	80	153	1.53	34.1749	2	0	1
	1	38	6	38.8571	2710	2.71	47	0.47	12.268	8	9	0	365	7.8	5.09	70	15.9184	24.8	0	825	10.6	88.5	0.885	13.5338	1.6	0	7.89	335380	27	0	0	565	60	155	1.55	24.974	0	0	0
	0	39	2	39.2857	3100	3.1	51	0.51	11.9185	8	9	0	365	9.4	6.3	76.5	16.0622	41.8	0	820	10.9	85	0.85	15.0865	34.3	0	7.8	903439	25	0	0	695	54	158	1.58	21.6311	0	0	0
	0	38	2	38.2857	3205	3.205	51	0.51	12.3222	8	9	0	395	8.4	5.195	75	14.9333	16.7	0	739	11.1	84	0.84	15.7313	51.5	0	7.895	951	35	1	0	605	59	152	1.52	25.5367	1	1	0
	1	39	2	39.2857	2535	2.535	48.5	0.485	10.7769	8	9	0	369	8.4	5.865	71.5	16.4311	39.5	0	746	10.5	82	0.82	15.6157	37.7	0	7.965	869428	24	0	1	855	65	160	1.6	25.3906	1	1	0
	0	38	2	38.2857	2880	2.88	48.5	0.485	12.2436	8	9	1	375	9.4	6.52	74	17.1658	71.7	0	830	12	89.5	0.895	14.9808	31.5	0	9.12	683453	33	0	1	820	66.6	165.5	1.655	24.3152	0	0	0
	0	39	4	39.5714	3120	3.12	52	0.52	11.5385	8	9	0	390	11	7.88	68	23.7889	99.9	1	832	17.7	90	0.9	21.8519	99.9	1	14.58	316759	33	0	0	858	77	154	1.54	32.4675	2	0	1
	1	37	4	37.5714	3225	3.225	51	0.51	12.3991	8	9	0	370	10.4	7.175	75	18.4889	88.3	1	828	12	90	0.9	14.8148	17.9	0	8.775	21416	26	0	0	1520	59.9	158	1.58	23.9946	0	0	0
	0	40	6	40.8571	3215	3.215	51	0.51	12.3606	8	9	1	369	10.6	7.385	76	18.3518	90.2	1	820	12.5	88	0.88	16.1415	65.4	0	9.285	226988	35	1	0	570	68	164	1.64	25.2826	1	1	0
	1	37	4	37.5714	3025	3.025	50.5	0.505	11.8616	9	10	1	426	10.2	7.175	77.5	16.9823	62.5	0	889	12	89	0.89	15.1496	28.7	0	8.975	798732	26	0	1	625	71	168	1.68	25.1559	1	1	0
	0	39	5	39.7143	2955	2.955	50	0.5	11.82	8	9	0	369	8.8	5.845	76	15.2355	21	0	831	10.5	90.5	0.905	12.8201	0.7	0	7.545	515432	29	0	0	580	75.2	159	1.59	29.7457	1	1	0
	0	38	1	38.1429	3030	3.03	50	0.5	12.12	8	9	0	370	9.7	6.67	74	17.7137	81.8	0	823	11.5	88	0.88	14.8502	27.6	0	8.47	811686	21	0	0	515	65	150	1.5	28.8889	1	1	0
	0	37	3	37.4286	3195	3.195	52	0.52	11.8158	8	9	0	365	10.3	7.105	76.5	17.6001	79.4	0	810	13.6	90	0.9	16.7901	80	0	10.405	134410	26	0	1	750	70	160	1.6	27.3438	1	1	0
	0	38	1	38.1429	3030	3.03	50	0.5	12.12	8	9	0	370	9.7	6.67	74	17.7137	81.8	0	823	11.5	88	0.88	14.8502	27.6	0	8.47	811686	21	0	0	515	65	150	1.5	28.8889	1	1	0
	0	38	4	38.5714	3195	3.195	51	0.51	12.2837	8	9	1	401	10.3	7.105	76	17.8324	85.7	0	772	12.05	85	0.85	16.6782	77.1	0	8.855	187562	36	1	1	730	79.2	156.8	1.568	32.2131	2	0	1
	0	40	2	40.2857	2535	2.535	48	0.48	11.0026	8	9	0	373	8	5.465	72	15.4321	25.9	0	821	11.1	87	0.87	14.6651	22.7	0	8.565	358056	38	1	0	605	59	160	1.6	23.0469	0	0	0
	1	40	3	40.4286	3005	3.005	50	0.5	12.02	8	9	0	379	8.2	5.195	74	14.9744	7.7	0	827	10.3	87	0.87	13.6081	1.9	0	7.295	807063	23	0	0	570	53	150	1.5	23.5556	0	0	0
	1	39	1	39.1429	3360	3.36	52.5	0.525	12.1905	8	9	0	385	9.5	6.14	76	16.4474	41.9	0	824	14.1	95.5	0.955	15.4601	35.8	0	10.74	658641	33	0	1	610	94	168	1.68	33.305	2	0	1
	1	37	3	37.4286	3025	3.025	50	0.5	12.1	8	9	1	392	9.3	6.275	75	16.5333	45.3	0	821	13	88	0.88	16.7872	75.2	0	9.975	569692	34	0	1	555	78	153	1.53	33.3205	2	0	1
	0	39	1	39.1429	3025	3.025	52	0.52	11.1871	8	9	0	413	9.5	6.475	77	16.0229	46	0	826	12	89.5	0.895	14.9808	38.4	0	8.975	649059	43	1	0	815	62	158	1.58	24.8358	0	0	0
	0	39	4	39.5714	3070	3.07	53	0.53	10.9292	8	9	0	365	10	6.93	76	17.313	73.8	0	837	13.2	90	0.9	16.2963	69.8	0	10.13	816690	20	0	0	585	73.4	154	1.54	30.9496	2	0	1
	0	40	1	40.1429	3285	3.285	53	0.53	11.6946	8	9	0	367	8	4.715	70	16.3265	49.4	0	841	12.1	88	0.88	15.625	51.1	0	8.815	849808	27	0	0	735	61	159	1.59	24.1288	0	0	0
	0	40	0	40	2905	2.905	50	0.5	11.62	8	9	1	366	9.2	6.295	74	16.8006	62	0	810	11.1	87	0.87	14.6651	22.5	0	8.195	588607	34	0	0	645	67.5	160	1.6	26.3672	1	1	0
	0	37	6	37.8571	3170	3.17	50	0.5	12.68	8	9	1	368	8.9	5.73	75	15.8222	35.5	0	858	12.8	89	0.89	16.1596	66.8	0	9.63	568367	23	0	1	665	83.6	162.8	1.628	31.5426	2	0	1
	0	40	2	40.2857	3550	3.55	53	0.53	12.6379	8	9	0	374	9.9	6.35	77	16.6976	60.2	0	827	14.9	93	0.93	17.2274	87.3	1	11.35	199393	30	0	1	625	61	152	1.52	26.4024	1	1	0
	1	39	0	39	2730	2.73	49	0.49	11.3703	8	9	0	367	9	6.27	75	16	27.1	0	829	12.2	90	0.9	15.0617	24.2	0	9.47	838220	21	0	0	530	53	155	1.55	22.0604	0	0	0
	0	39	1	39.1429	3420	3.42	53	0.53	12.1752	8	9	0	371	9	5.58	74	16.4354	52.8	0	826	12	85	0.85	16.609	76.7	0	8.58	544101	34	0	1	625	76	158	1.58	30.4438	2	0	1
	1	39	1	39.1429	3135	3.135	51	0.51	12.0531	8	9	1	366	9	5.865	76.5	15.3787	13.1	0	828	11.5	84	0.84	16.2982	62.5	0	8.365	98298	34	0	1	640	59.5	159.5	1.595	23.3881	0	0	0
	1	39	5	39.7143	3155	3.155	50	0.5	12.62	8	9	0	376	9.4	6.245	76	16.2742	35.7	0	824	12.1	90	0.9	14.9383	20.8	0	8.945	824398	33	0	0	650	68.6	153	1.53	29.305	1	1	0
	0	39	5	39.7143	2920	2.92	48	0.48	12.6736	8	9	0	366	9.4	6.48	73	17.6393	80.2	0	877	12.6	88.5	0.885	16.0873	65.3	0	9.68	684971	35	1	1	605	60	157	1.57	24.3418	0	0	0
	0	37	0	37	3090	3.09	50.5	0.505	12.1165	8	9	1	375	10	6.91	78	16.4366	53.3	0	825	11.8	86	0.86	15.9546	60.4	0	8.71	766051	30	0	0	645	53.9	149.4	1.494	24.1484	0	0	0
	1	39	5	39.7143	3450	3.45	51	0.51	13.2641	8	9	0	370	8.4	4.95	75	14.9333	6.8	0	830	11.4	90	0.9	14.0741	5.4	0	7.95	778396	36	1	1	1460	63	158	1.58	25.2363	1	1	0
	1	37	5	37.7143	3320	3.32	49	0.49	13.8276	8	9	0	370	10.5	7.18	79	16.8242	51.4	0	800	14.5	90	0.9	17.9012	92.6	1	11.18	420182	26	0	1	960	79	152	1.52	34.1932	2	0	1
	0	38	1	38.1429	3070	3.07	51	0.51	11.8032	8	9	0	367	9.3	6.23	73	17.4517	76.8	0	822	13.5	87	0.87	17.8359	93.6	1	10.43	805501	36	1	0	555	78	163	1.63	29.3575	1	1	0
	0	38	2	38.2857	2805	2.805	51	0.51	10.7843	8	9	0	448	10.1	7.295	77.5	16.8158	70.6	0	887	13.7	96	0.96	14.8655	29.5	0	10.895	235370	33	0	1	600	68	165	1.65	24.977	0	0	0
	1	40	6	40.8571	3650	3.65	55	0.55	12.0661	8	9	0	398	9.7	6.05	77	16.3603	40.8	0	740	11.9	86	0.86	16.0898	52.6	0	8.25	712755	20	0	1	675	73	165	1.65	26.8136	1	1	0
	1	37	1	37.1429	3100	3.1	49	0.49	12.9113	8	9	1	383	9.3	6.2	72	17.9398	80.6	0	831	11.7	86	0.86	15.8194	47.6	0	8.6	228079	31	0	1	740	87.3	164.5	1.645	32.2613	2	0	1
	0	38	5	38.7143	2805	2.805	47.5	0.475	12.4321	8	9	0	359	9.6	6.795	76	16.6205	57.6	0	843	13.3	89.5	0.895	16.6037	76.9	0	10.495	790204	27	0	0	505	53	152	1.52	22.9398	0	0	0
	0	38	4	38.5714	3485	3.485	52	0.52	12.8883	8	9	1	370	8.5	5.015	71	16.8617	64	0	734	10.2	84	0.84	14.4558	16.2	0	6.715	531174	26	0	1	865	61.4	160	1.6	23.9844	0	0	0
	0	38	0	38	3175	3.175	51	0.51	12.2068	8	9	0	368	9	5.825	75	16	40.4	0	837	12.5	91	0.91	15.0948	35	0	9.325	499518	35	1	1	815	62	160	1.6	24.2188	0	0	0
	0	39	0	39	3090	3.09	50	0.5	12.36	8	9	0	369	9.7	6.61	74	17.7137	81.7	0	831	12.3	85	0.85	17.0242	84.4	0	9.21	124022	29	0	1	655	77	169	1.69	26.9598	1	1	0
	1	38	4	38.5714	2990	2.99	50	0.5	11.96	8	9	0	372	10.2	7.21	78	16.7653	49.8	0	828	12.6	90.5	0.905	15.3841	33.6	0	9.61	849270	33	0	1	575	63	160	1.6	24.6094	0	0	0
	0	39	3	39.4286	3150	3.15	49	0.49	13.1195	8	9	0	371	8.5	5.35	75	15.1111	18.5	0	829	12	92	0.92	14.1777	12.3	0	8.85	839141	25	0	0	720	54	151	1.51	23.6832	0	0	0
	1	38	4	38.5714	3125	3.125	51	0.51	12.0146	8	9	0	368	9.5	6.375	73.5	17.5853	71.7	0	844	12.1	90	0.9	14.9383	21.4	0	8.975	692984	28	0	1	605	72	151	1.51	31.5776	2	0	1
	1	39	6	39.8571	3170	3.17	49.5	0.495	12.9375	8	9	0	371	8.9	5.73	74	16.2527	34.6	0	826	13.8	92	0.92	16.3043	62.6	0	10.63	846954	24	0	0	615	62	156	1.56	25.4767	1	1	0
	1	39	5	39.7143	3430	3.43	52	0.52	12.6849	8	9	0	375	9	5.57	76	15.5817	17.8	0	851	12	88	0.88	15.4959	38	0	8.57	814259	24	0	0	740	63	163	1.63	23.7118	0	0	0
	1	38	2	38.2857	3150	3.15	51	0.51	12.1107	8	9	1	375	7.9	4.75	73	14.8245	5.8	0	732	9.3	81	0.81	14.1747	5.1	0	6.15	379459	26	0	1	720	55.6	141	1.41	27.9664	1	1	0
	1	38	0	38	3085	3.085	49	0.49	12.8488	8	9	0	368	9.9	6.815	77	16.6976	47.3	0	851	12.5	89.5	0.895	15.605	41.5	0	9.415	722183	23	0	1	480	57	158	1.58	22.8329	0	0	0
	1	38	4	38.5714	4140	4.14	53	0.53	14.7383	8	9	1	370	10.4	6.26	75	18.4889	88.3	1	839	11.3	82	0.82	16.8055	76.2	0	7.16	554253	41	1	0	855	88.4	165	1.65	32.4702	2	0	1
	1	37	5	37.7143	3230	3.23	50	0.5	12.92	8	9	0	415	10.2	6.97	78	16.7653	55	0	809	13.4	91	0.91	16.1816	58.3	0	10.17	151924	41	1	1	625	78	158	1.58	31.245	2	0	1
	0	39	6	39.8571	3305	3.305	54	0.54	11.334	8	9	0	366	10.2	6.895	77.5	16.9823	66.5	0	765	13.5	91	0.91	16.3024	68.2	0	10.195	194151	36	1	0	615	78	167	1.67	27.968	1	1	0
	0	39	6	39.8571	3225	3.225	51	0.51	12.3991	8	9	0	372	8	4.775	73	15.0122	16.6	0	750	10.5	84	0.84	14.881	26.8	0	7.275	599082	29	0	0	660	58	156	1.56	23.833	0	0	0
	1	39	6	39.8571	3175	3.175	50	0.5	12.7	8	9	0	379	8.5	5.325	75	15.1111	9.5	0	827	11.4	88	0.88	14.7211	15.8	0	8.225	622058	33	0	1	645	72.7	158	1.58	29.1219	1	1	0
	0	39	1	39.1429	3105	3.105	50	0.5	12.42	8	9	0	367	9	5.895	75	16	40.3	0	843	12.5	89.5	0.895	15.605	50.6	0	9.395	661533	34	0	1	665	62	167	1.67	22.231	0	0	0
	1	38	6	38.8571	3690	3.69	53	0.53	13.1363	8	9	0	473	11	7.31	80	17.1875	72.5	0	832	12.9	89	0.89	16.2858	62.3	0	9.21	752167	36	1	0	735	71	163	1.63	26.7229	1	1	0
	0	38	5	38.7143	3185	3.185	52	0.52	11.7788	7	9	0	384	8.9	5.715	74	16.2527	49.3	0	839	11.2	88.5	0.885	14.2998	14.7	0	8.015	64426	31	0	0	655	51	156	1.56	20.9566	0	0	0
	0	39	2	39.2857	2990	2.99	48.5	0.485	12.7112	8	9	0	367	7.7	4.71	73	14.4492	7.5	0	742	10.3	83	0.83	14.9514	28.5	0	7.31	686792	25	0	0	580	65	151	1.51	28.5075	1	1	0
	1	38	6	38.8571	3635	3.635	51	0.51	13.9754	8	9	0	367	10.2	6.565	77	17.2036	61.9	0	804	13.3	91	0.91	16.0609	54.3	0	9.665	823566	27	0	0	605	89.5	167	1.67	32.0915	2	0	1
	1	40	0	40	3360	3.36	50	0.5	13.44	8	9	0	373	10.7	7.34	77	18.0469	81.7	0	807	14	90	0.9	17.284	84.8	0	10.64	190049	30	0	0	675	91	160	1.6	35.5469	2	0	1
	0	39	1	39.1429	3355	3.355	48	0.48	14.5616	8	9	0	369	9.1	5.745	75	16.1778	45.4	0	803	11.5	86	0.86	15.5489	47.8	0	8.145	298041	32	0	1	755	57.4	163.6	1.636	21.446	0	0	0
	1	39	2	39.2857	3110	3.11	50	0.5	12.44	8	9	0	374	8.8	5.69	74	16.0701	29.7	0	864	10.9	90	0.9	13.4568	1.5	0	7.79	806025	28	0	0	830	64	163	1.63	24.0882	0	0	0
	1	38	1	38.1429	3430	3.43	52	0.52	12.6849	8	9	1	379	9.7	6.27	74	17.7137	75.7	0	827	13	90	0.9	16.0494	54.8	0	9.57	678060	32	0	0	785	58	158	1.58	23.2335	0	0	0
	1	39	4	39.5714	3045	3.045	50	0.5	12.18	8	9	0	371	11	7.955	78	18.0802	82.2	0	884	17.1	89	0.89	21.5882	99.9	1	14.055	839559	29	0	0	635	75	160	1.6	29.2969	1	1	0
	1	38	6	38.8571	3460	3.46	50	0.5	13.84	8	9	1	372	11.2	7.74	79	17.9458	79.6	0	753	13.4	90	0.9	16.5432	66.7	0	9.94	852436	29	0	0	530	70	153	1.53	29.903	1	1	0
	0	40	3	40.4286	2900	2.9	50	0.5	11.6	8	9	0	368	8.6	5.7	73	16.1381	44.2	0	858	11.7	89	0.89	14.7709	26.3	0	8.8	193322	34	0	0	535	91	160	1.6	35.5469	2	0	1
	1	39	6	39.8571	3545	3.545	52	0.52	13.1102	8	9	0	389	9.1	5.555	72.5	17.3127	65.1	0	860	12.8	87	0.87	16.9111	79.1	0	9.255	524403	33	0	1	570	59	155	1.55	24.5578	0	0	0
	1	40	3	40.4286	3100	3.1	51	0.51	11.9185	8	9	0	368	10	6.9	78.5	16.2278	33.5	0	828	13	93	0.93	15.0306	23.4	0	9.9	865978	26	0	0	665	74.5	166	1.66	27.0359	1	1	0
	0	38	0	38	2885	2.885	49.5	0.495	11.7743	8	9	0	380	9.5	6.615	74	17.3484	76	0	863	11.4	88	0.88	14.7211	25	0	8.515	64153	23	0	0	495	56	153	1.53	23.9224	0	0	0
	0	39	1	39.1429	2680	2.68	47	0.47	12.1322	8	9	0	468	8.7	6.02	76.5	14.8661	20.3	0	790	10.4	85.5	0.855	14.2266	12.6	0	7.72	821479	31	0	0	515	51	157	1.57	20.6905	0	0	0
	1	39	3	39.4286	3485	3.485	52	0.52	12.8883	8	9	0	473	10.4	6.915	81	15.8512	33.8	0	858	13	89	0.89	16.4121	66.8	0	9.515	863932	32	0	0	585	62.5	154	1.54	26.3535	1	1	0
	0	39	0	39	3100	3.1	48	0.48	13.4549	8	9	0	367	9.3	6.2	76	16.1011	43.1	0	761	11	81	0.81	16.7657	78.6	0	7.9	342612	32	0	0	570	65	160	1.6	25.3906	1	1	0
	1	37	1	37.1429	3270	3.27	50	0.5	13.08	8	9	0	366	9.5	6.23	79	15.2219	10.5	0	744	12.7	92	0.92	15.0047	20	0	9.43	684528	34	0	0	670	69.3	166	1.66	25.1488	1	1	0
	0	38	4	38.5714	3235	3.235	51	0.51	12.4375	8	9	1	367	11.3	8.065	76	19.5637	97.6	1	829	14.2	92	0.92	16.7769	80.1	0	10.965	66405	36	1	1	905	71.6	160.7	1.607	27.7256	1	1	0
	1	39	1	39.1429	3195	3.195	49	0.49	13.307	8	9	0	402	10.4	7.205	76	18.0055	83.3	0	888	12.7	85.5	0.855	17.3729	87.8	1	9.505	607228	35	1	1	590	91	160	1.6	35.5469	2	0	1
	0	39	4	39.5714	3300	3.3	50	0.5	13.2	8	9	0	367	9.6	6.3	78	15.7791	4.5	0	857	13	90	0.9	16.0494	63.8	0	9.7	727727	24	0	1	710	69	162	1.62	26.2917	1	1	0
	0	39	3	39.4286	2805	2.805	49	0.49	11.6826	8	9	0	372	8.6	5.795	71	17.0601	69	0	846	10.7	82.5	0.825	15.7208	54.1	0	7.895	747990	23	0	0	630	98.4	160	1.6	38.4375	2	0	1
	0	39	2	39.2857	3250	3.25	49	0.49	13.536	8	9	0	372	8.6	5.35	72	16.5895	57.1	0	734	11.7	85	0.85	16.1938	64.6	0	8.45	468246	27	0	1	725	53.4	158	1.58	21.3908	0	0	0
	0	38	1	38.1429	3350	3.35	50	0.5	13.4	8	9	0	376	8.1	4.75	73	15.1998	20.8	0	737	10.4	86.5	0.865	13.8996	7	0	7.05	24419	35	1	1	650	66.2	161	1.61	25.5391	1	1	0
	0	38	6	38.8571	3430	3.43	50	0.5	13.72	8	9	0	373	10.4	6.97	79	16.664	59.2	0	849	13.9	92	0.92	16.4225	73	0	10.47	835322	32	0	0	660	74	163	1.63	27.852	1	1	0
	1	40	1	40.1429	3025	3.025	50	0.5	12.1	8	9	0	366	10.1	7.075	74	18.4441	87.4	1	730	12.3	88	0.88	15.8833	46.7	0	9.275	726189	36	1	0	375	74.5	168	1.68	26.396	1	1	0
	1	40	2	40.2857	3505	3.505	53	0.53	12.4778	8	9	0	382	10.3	6.795	77.5	17.1488	62.1	0	844	14	88	0.88	18.0785	94.6	1	10.495	855909	31	0	1	650	62	158	1.58	24.8358	0	0	0
	0	39	6	39.8571	3290	3.29	50.5	0.505	12.9007	8	9	0	463	10.1	6.81	76	17.4861	84.4	0									441885	29	0	1	655	65	167	1.67	23.3067	0	0	0
	0	38	0	38	3160	3.16	48.5	0.485	13.4339	8	9	0	392	8.6	5.44	73	16.1381	48.1	0									901176	35	1	1	560	84	153	1.53	35.8836	2	0	1
	0	39	6	39.8571	3905	3.905	52	0.52	14.4416	8	9	0	374	10.8	6.895	81	16.4609	53.9	0									683345	28	0	0	665	71	163	1.63	26.7229	1	1	0
	1	37	0	37	3140	3.14	49	0.49	13.0779	8	9	0	367	11.1	7.96	78	18.2446	84.6	0									232669	38	1	0	605	87	160	1.6	33.9844	2	0	1
	1	39	5	39.7143	3780	3.78	53	0.53	13.4567	8	9	0	369	10.3	6.52	79	16.5038	41.7	0									874752	39	1	1	730	65	160	1.6	25.3906	1	1	0
	1	38	4	38.5714	2670	2.67	49	0.49	11.1204	8	9	0	367	8	5.33	74.5	14.4138	2.5	0									891196	32	0	0	570	53.5	155	1.55	22.2685	0	0	0
	0	39	3	39.4286	2850	2.85	50.5	0.505	11.1754	8	9	0	370	8.6	5.75	74.5	15.4948	27.2	0									535290	35	1	0	490	64.2	160	1.6	25.0781	1	1	0
	0	38	1	38.1429	2670	2.67	50	0.5	10.68	8	9	1	368	9.6	6.93	76	16.6205	57.5	0									882911	31	0	0	500	62.4	160.4	1.604	24.2536	0	0	0
	1	38	6	38.8571	3210	3.21	50	0.5	12.84	8	9	0	419	9	5.79	74	16.4354	45.5	0									544702	35	1	0	900	65	160	1.6	25.3906	1	1	0
	1	38	4	38.5714	3220	3.22	50.5	0.505	12.6262	8	9	0	384	9.8	6.58	76	16.9668	57.2	0									720066	28	0	1	820	75	160	1.6	29.2969	1	1	0
	0	40	1	40.1429	3190	3.19	50.5	0.505	12.5086	8	9	0	366	8	4.81	71.5	15.6487	30.7	0									221404	30	0	0	615	69	163	1.63	25.9701	1	1	0
	1	40	2	40.2857	3155	3.155	51	0.51	12.13	8	9	0	367	10	6.845	77	16.8663	52.2	0									735267	30	0	0	535	55	150	1.5	24.4444	0	0	0
	1	38	5	38.7143	3345	3.345	51	0.51	12.8604	8	9	1	418	11.4	8.055	78	18.7377	93.2	1									81574	32	0	1	700	84.7	150.2	1.502	37.5443	2	0	1
	1	39	4	39.5714	2970	2.97	47.5	0.475	13.1634	8	9	0	407	8	5.03	74	14.6092	4.7	0									838498	20	0	0	475	46	156	1.56	18.902	0	0	0
	1	38	2	38.2857	2810	2.81	49	0.49	11.7035	8	9	1	373	8.5	5.69	71	16.8617	52.8	0									288050	35	1	0	520	57	150	1.5	25.3333	1	1	0
	0	38	4	38.5714	3460	3.46	50.5	0.505	13.5673	8	9	1	383	9.1	5.64	73	17.0764	70.4	0									204749	37	1	1	810	83.3	160	1.6	32.5391	2	0	1
	0	39	4	39.5714	3950	3.95	51.5	0.515	14.893	8	9	0	370	9.9	5.95	77.5	16.4828	54	0									242159	33	0	0	795	64	160	1.6	25	1	1	0
	0	38	0	38	3445	3.445	51	0.51	13.2449	8	9	0	381	9.7	6.255	75.5	17.0168	68.9	0									825932	26	0	1	880	58.6	159	1.59	23.1795	0	0	0
	1	37	4	37.5714	3325	3.325	48	0.48	14.4314	8	9	0	371	9.6	6.275	79	15.3822	13.5	0									738177	27	0	0	520	80	169	1.69	28.0102	1	1	0
	0	37	3	37.4286	2850	2.85	47	0.47	12.9018	8	9	1	372	9.9	7.05	73	18.5776	92.4	1									283829	40	1	1	775	70	154	1.54	29.5159	1	1	0
	1	40	3	40.4286	2945	2.945	46	0.46	13.9178	8	9	0	370	8.7	5.755	76	15.0623	8.4	0									401256	40	1	0	705	76.9	155	1.55	32.0083	2	0	1
	1	37	0	37	2900	2.9	50	0.5	11.6	8	9	0	365	8.9	6	73	16.7011	47.1	0									496207	22	0	0	680	62	155	1.55	25.8065	1	1	0
	1	39	1	39.1429	3185	3.185	52	0.52	11.7788	8	9	0	385	8.9	5.715	75.5	15.6134	19.3	0									526054	36	1	1	570	61.3	160	1.6	23.9453	0	0	0
	1	38	3	38.4286	3440	3.44	53	0.53	12.2464	8	9	1	366	10.5	7.06	78.5	17.0392	57.1	0									873547	30	0	1	885	78	164	1.64	29.0006	1	1	0
	0	39	6	39.8571	2970	2.97	47	0.47	13.445	8	9	1	369	8.6	5.63	72.5	16.3615	50.6	0									901086	35	1	0	750	74.6	158.1	1.581	29.8452	1	1	0
	0	39	1	39.1429	3065	3.065	51	0.51	11.7839	8	9	0	399	9.8	6.735	78	16.1078	46.9	0									634658	36	1	1	655	90.5	165	1.65	33.2415	2	0	1
	1	39	4	39.5714	3165	3.165	50	0.5	12.66	8	9	0	369	9.8	6.635	73.5	18.1406	83.1	0									756985	29	0	0	420	87.6	161	1.61	33.795	2	0	1
	0	39	1	39.1429	2950	2.95	51	0.51	11.3418	8	9	0	385	9.9	6.95	75.5	17.3677	76.8	0									828087	29	0	0	630	96.5	155	1.55	40.1665	2	0	1
	1	38	6	38.8571	2910	2.91	47	0.47	13.1734	8	9	0	376	9.8	6.89	77	16.5289	43.3	0									636877	27	0	0	630	65	163	1.63	24.4646	0	0	0
	0	37	1	37.1429	2750	2.75	47	0.47	12.4491	5	7	1	467	10	7.25	76	17.313	81.9	0									834	36	1	1	600	67.4	160.1	1.601	26.2952	1	1	0
	1	39	1	39.1429	3580	3.58	50	0.5	14.32	8	9	0	366	9.9	6.32	75	17.6	71.9	0									656934	29	0	1	770	101.9	171	1.71	34.8483	2	0	1
	1	38	3	38.4286	3795	3.795	53.5	0.535	13.2588	8	9	1	391	11.6	7.805	80	18.125	84.4	0									856605	32	0	0	800	66.7	163.2	1.632	25.043	1	1	0
	1	39	6	39.8571	3180	3.18	50.5	0.505	12.4694	8	9	0	366	9.7	6.52	74.5	17.4767	68.9	0									815473	42	1	0	780	57	155	1.55	23.7253	0	0	0
	1	38	6	38.8571	3155	3.155	48.5	0.485	13.4127	8	9	0	401	10.2	7.045	80	15.9375	28.9	0									881390	24	0	0	800	70	160	1.6	27.3438	1	1	0
	0	39	4	39.5714	3210	3.21	50	0.5	12.84	8	9	0	397	9.3	6.09	73	17.4517	79.4	0									258117	30	0	1	595	61	165	1.65	22.4059	0	0	0
	0	39	0	39	3310	3.31	50	0.5	13.24	8	9	0	371	9.1	5.79	73	17.0764	69.2	0									877778	37	1	0	525	75	159	1.59	29.6665	1	1	0
	0	38	3	38.4286	3090	3.09	52.5	0.525	11.2109	8	9	1	401	10.4	7.31	77.5	17.3153	77.1	0									898623	30	0	1	780	68.1	164.2	1.642	25.2581	1	1	0
	0	38	6	38.8571	3375	3.375	52.2	0.522	12.386	8	9	0	370	10.4	7.025	76	18.0055	86.1	1									254554	27	0	0	585	69	161	1.61	26.6193	1	1	0
	1	38	6	38.8571	3155	3.155	50.5	0.505	12.3713	8	9	0	367	11.8	8.645	79	18.9072	92.6	1									807359	27	0	1	645	50	151	1.51	21.9289	0	0	0
	0	39	1	39.1429	3570	3.57	50	0.5	14.28	8	9	0	365	9.9	6.33	76.5	16.9166	64.8	0									715651	26	0	1	635	76	162	1.62	28.959	1	1	0
	1	37	2	37.2857	2705	2.705	49	0.49	11.2661	8	9	0								768	11.9	85	0.85	16.4706	65.2	0	9.195	675389	22	0	1	630	79	151	1.51	34.6476	2	0	1
	0	39	3	39.4286	3670	3.67	52	0.52	13.5725	8	9	0								837	12.4	86.5	0.865	16.5726	76.1	0	8.73	198876	30	0	0	835	72	168	1.68	25.5102	1	1	0
	0	39	2	39.2857	2900	2.9	48	0.48	12.5868	8	9	0								871	11.5	88	0.88	14.8502	28.7	0	8.6	575749	21	0	0	505	60	159	1.59	23.7332	0	0	0
	1	38	2	38.2857	3115	3.115	51	0.51	11.9762	8	9	1								787	12.2	90.5	0.905	14.8958	18.6	0	9.085	728889	35	1	1	875	75.4	169.6	1.696	26.2132	1	1	0
	1	37	0	37	3120	3.12	48	0.48	13.5417	8	9	0								848	11.5	86.5	0.865	15.3697	33.9	0	8.38	154096	32	0	1	1075	58	156	1.56	23.833	0	0	0
	1	38	2	38.2857	3320	3.32	50	0.5	13.28	8	9	1								786	12.9	88	0.88	16.6581	70.9	0	9.58	564883	27	0	1	600	74.2	161.8	1.618	28.3431	1	1	0
	0	38	2	38.2857	3225	3.225	50	0.5	12.9	8	9	0								846	11	87	0.87	14.533	20	0	7.775	418841	27	0	1	680	69	165	1.65	25.3444	1	1	0
	0	38	2	38.2857	3205	3.205	51	0.51	12.3222	8	9	1								739	11.1	84	0.84	15.7313	51.5	0	7.895	951	35	1	1	605	59	152	1.52	25.5367	1	1	0
	1	37	5	37.7143	3010	3.01	50	0.5	12.04	8	9	0								787	12.2	85	0.85	16.8858	76.5	0	9.19	849808	28	0	1	675	62	158	1.58	24.8358	0	0	0
	1	39	6	39.8571	2820	2.82	53	0.53	10.0392	8	9	0								848	13.8	90	0.9	17.037	81.3	0	10.98	304866	37	1	1	580	63.5	162	1.62	24.196	0	0	0
	1	38	3	38.4286	3180	3.18	51	0.51	12.2261	8	9	0								738	15.2	88	0.88	19.6281	99.3	1	12.02	630170	20	0	0	700	85.6	168	1.68	30.3288	2	0	1
	1	37	3	37.4286	3235	3.235	50	0.5	12.94	8	9	0								737	12.4	85.5	0.855	16.9625	76.7	0	9.165	884118	27	0	0	585	78	167	1.67	27.968	1	1	0
	0	38	6	38.8571	3305	3.305	51	0.51	12.7067	8	9	0								831	12	88	0.88	15.4959	47	0	8.695	886651	33	0	0	600	65.6	158	1.58	26.2778	1	1	0
	1	39	0	39	3100	3.1	49	0.49	12.9113	8	9	0								848	11.9	87	0.87	15.722	45.2	0	8.8	888066	24	0	0	720	79	153	1.53	33.7477	2	0	1
	0	39	6	39.8571	2835	2.835	50.5	0.505	11.1166	8	9	0								831	12.4	87.6	0.876	16.159	66.1	0	9.565	195666	28	0	0	480	66.6	160	1.6	26.0156	1	1	0
	1	38	1	38.1429	3475	3.475	51	0.51	13.3602	8	9	0								743	11.1	89	0.89	14.0134	3.8	0	7.625	691815	34	0	0	715	64	158	1.58	25.6369	1	1	0
	1	38	6	38.8571	2710	2.71	47	0.47	12.268	8	9	0								813	10.6	89	0.89	13.3821	1	0	7.89	335380	27	0	0	565	60	155	1.55	24.974	0	0	0
