# Supplementary material for: Association between maternal pre-delivery body mass index and offspring overweight/obesity at 1 and 2 years of age among residents of a suburb in Taiwan
Source: PeerJ. 2019 Feb 25;7:e6473. doi: 10.7717/peerj.6473 (PMC6394342; doi:10.7717/peerj.6473)
Supplement: Supplemental Information 2 [file peerj-07-6473-s002.zip › Revise 2 raw data of exclusion data.xlsx]

## Sheet: 工作表1
sex(M1, F0)	GA(weeks)	GA(days)	GA	BBW	BWKG	BH	BH(m)	Birth BMI	Apgar(1)	Apgar(5)	Delivery ND:0, CS:1	3rd Age (1 y/o)	3rd BW (1 y/o)	Weight Gain (1yo-Birth)	3rd BH (1 y/o)	3rd BMI (1y/o)	3rd BMI percentile	1yo N:0, OW+O:1	4th Age(D) (2y/o)	4th BW (2y/o)	4th BH (2y/o)	4th BH(m) (2y/o)	BMI (2y/o)	BMI percentile	2 yo N:0,OW+O:1	Weight Gain (2y-Birth)	Maternal age	<35:0, >=35:1	single:0, multi:1	Placenta	Mom BW	Mom BH	Mom BH(m)	Mom BMI	Post: <25:0,25-29.9:1,>=30:2	0,1,0	0,0,1	備註
0	39	4	39.5714	3380	3.38	50	0.5	13.52	8	9	0																36	1	0	655	76.6	165	1.65	28.1359	1
0	40	1	40.1429	3410	3.41	50	0.5	13.64	8	9	0																28	0	0	720	57.7	160	1.6	22.5391	0
1	40	3	40.4286	3555	3.555	52	0.52	13.1472	8	9	0																38	1	0	730	78	164	1.64	29.0006	1
0	38	6	38.8571	2730	2.73	49	0.49	11.3703	8	9	0																26	0	0	520	78	174	1.74	25.763	1
0	40	4	40.5714	2990	2.99	50	0.5	11.96	8	9	0																36	1	0	730	87	165	1.65	31.9559	2
0	37	0	37	3115	3.115	51	0.51	11.9762	8	9	1																35	1	0	740	65	156	1.56	26.7094	1
1	38	4	38.5714	2935	2.935	47	0.47	13.2866	8	9	1																26	0	0	595	61.4	153	1.53	26.2292	1
0	37	2	37.2857	2960	2.96	47.5	0.475	13.1191	8	9	1																34	0	0	625	55	150	1.5	24.4444	0
0	39	6	39.8571	2795	2.795	48.5	0.485	11.8822	8	9	0																34	0	1	490	58.9	158	1.58	23.594	0
0	39	2	39.2857	3450	3.45	53.5	0.535	12.0535	8	9	1																36	1	1	770	54.3	149.2	1.492	24.3928	0
0	38	5	38.7143	3125	3.125	50	0.5	12.5	8	9	0																30	0	1	575	67	160	1.6	26.1719	1
0	38	0	38	3155	3.155	48	0.48	13.6936	8	9	1																38	1	0	880	73.9	161.6	1.616	28.2984	1
1	38	1	38.1429	2965	2.965	50	0.5	11.86	6	9	1																38	1	0	555	81.1	165.5	1.655	29.6091	1
0	38	2	38.2857	2825	2.825	47	0.47	12.7886	8	9	0																35	1	1	580	57	160	1.6	22.2656	0
0	39	4	39.5714	3380	3.38	50	0.5	13.52	8	9	0																25	0	0	655	76.6	165	1.65	28.1359	1
0	39	5	39.7143	2935	2.935	49	0.49	12.2241	8	9	0																32	0	1	520	71	153	1.53	30.3302	2
0	37	1	37.1429	2910	2.91	51	0.51	11.188	8	9	1																31	0	1	850	84.2	165.8	1.658	30.6297	2
0	39	5	39.7143	3020	3.02	52	0.52	11.1686	8	9	0																26	0	1	575	69	165	1.65	25.3444	1
1	39	4	39.5714	3100	3.1	50	0.5	12.4	8	9	0																21	0	1	650	65.5	155	1.55	27.2633	1
1	38	1	38.1429	2990	2.99	49	0.49	12.4531	8	9	1																33	0	0	605	68.7	158.4	1.584	27.3808	1
0	40	3	40.4286	3310	3.31	50	0.5	13.24	8	9	0																37	1	1	555	57	155	1.55	23.7253	0
1	40	1	40.1429	3700	3.7	53	0.53	13.1719	8	9	0																18	0	0	825	55.4	153.6	1.536	23.4816	0
1	38	5	38.7143	3695	3.695	52	0.52	13.6649	8	9	0																26	0	1	885	73.9	154	1.54	31.1604	2
1	40	2	40.2857	3780	3.78	50	0.5	15.12	8	9	0																31	0	0	960	77	163	1.63	28.9811	1
0	39	4	39.5714	3720	3.72	52.5	0.525	13.4966	8	9	0																43	1	0	805	72	160	1.6	28.125	1
1	39	6	39.8571	3525	3.525	50	0.5	14.1	8	9	0																31	0	0	655	79	155	1.55	32.8824	2
1	39	4	39.5714	3905	3.905	54	0.54	13.3916	8	9	0																22	0	0	785	64	154	1.54	26.986	1
0	39	2	39.2857	3535	3.535	52	0.52	13.0732	8	9	0																32	0	0	830	64.8	158	1.58	25.9574	1
0	37	5	37.7143	2875	2.875	49.5	0.495	11.7335	8	9	1																33	0	0	750	74.9	167.9	1.679	26.5693	1
1	39	1	39.1429	3150	3.15	51	0.51	12.1107	8	9	0																35	1	0	750	65	150	1.5	28.8889	1
0	38	1	38.1429	3450	3.45	48	0.48	14.974	8	9	0																31	0	0	700	85	157	1.57	34.4842	2
0	37	2	37.2857	3210	3.21	50	0.5	12.84	8	9	0																34	0	1	570	56	152	1.52	24.2382	0
0	37	6	37.8571	2905	2.905	50	0.5	11.62	8	9	0																38	1	1	580	49	150	1.5	21.7778	0
1	38	5	38.7143	3495	3.495	52	0.52	12.9253	8	9	1																34	0	0	685	99	166	1.66	35.9268	2
0	38	0	38	2870	2.87	46	0.46	13.5633	8	9	1																33	0	1	485	54.6	158.3	1.583	21.7887	0
0	39	6	39.8571	3050	3.05	50	0.5	12.2	8	9	0																27	0	0	600	83	163	1.63	31.2394	2
1	39	3	39.4286	3220	3.22	51	0.51	12.3799	8	9	0																26	0	1	540	73	164	1.64	27.1416	1
0	39	5	39.7143	2960	2.96	48	0.48	12.8472	8	9	0																26	0	0	560	65	165	1.65	23.8751	0
1	38	5	38.7143	3030	3.03	50	0.5	12.12	8	9	0																31	0	1	720	63	160	1.6	24.6094	0
0	37	6	37.8571	3415	3.415	50	0.5	13.66	8	9	0																24	0	1	775	72	159	1.59	28.4799	1
1	38	3	38.4286	3110	3.11	53	0.53	11.0716	8	9	1																38	1	1	589	65.8	162.4	1.624	24.949	0
0	38	3	38.4286	3045	3.045	51	0.51	11.707	8	9	0																38	1	1	450	65.7	167	1.67	23.5577	0
1	41	1	41.1429	3410	3.41	52.5	0.525	12.3719	8	9	1																21	0	1	700	71	157	1.57	28.8044	1
0	38	2	38.2857	3055	3.055	49	0.49	12.7239	8	9	1																30	0	1	680	91.7	156.8	1.568	37.2973	2
1	37	2	37.2857	3020	3.02	52	0.52	11.1686	8	9	1																30	0	1	725	63	163	1.63	23.7118	0
0	40	0	40	2945	2.945	49	0.49	12.2657	8	9	0																37	1	0	760	65	160	1.6	25.3906	1
1	39	4	39.5714	3270	3.27	50	0.5	13.08	8	9	0																30	0	0	625	70	160	1.6	27.3438	1
0	38	0	38	2995	2.995	49	0.49	12.474	8	9	1																32	0	1	545	69.3	145	1.45	32.9608	2
1	40	2	40.2857	3435	3.435	53	0.53	12.2286	8	9	0																36	1	0	695	63	160	1.6	24.6094	0
0	38	1	38.1429	3080	3.08	48	0.48	13.3681	8	9	0																37	1	0	605	59	153	1.53	25.204	1
0	40	1	40.1429	3880	3.88	52	0.52	14.3491	8	9	0																28	0	1	795	87.3	160	1.6	34.1016	2
1	39	1	39.1429	2820	2.82	46	0.46	13.327	8	9	0																33	0	1	720	70	163	1.63	26.3465	1
0	39	5	39.7143	3215	3.215	50	0.5	12.86	8	9	0																25	0	0	655	72.7	153	1.53	31.0564	2
0	38	5	38.7143	2870	2.87	47.5	0.475	12.7202	8	9	0																36	1	1	730	73	158	1.58	29.2421	1
0	39	4	39.5714	2915	2.915	50	0.5	11.66	8	9	0																40	1	0	645	61	160	1.6	23.8281	0
0	39	5	39.7143	3400	3.4	54.5	0.545	11.4468	8	9	1																30	0	0	675	92	154.7	1.547	38.4421	2
0	41	1	41.1429	3700	3.7	53	0.53	13.1719	6	8	0																26	0	0	610	56.5	155	1.55	23.5172	0
1	38	6	38.8571	3005	3.005	50	0.5	12.02	8	9	0																30	0	0	1000	67	152	1.52	28.9993	1
1	37	4	37.5714	3065	3.065	52	0.52	11.3351	8	9	1																25	0	1	710	73.2	164	1.64	27.2159	1
0	38	5	38.7143	3160	3.16	50	0.5	12.64	8	9	1																35	1	0	970	64.2	156.7	1.567	26.1455	1
1	39	4	39.5714	2810	2.81	45	0.45	13.8765	8	9	0																32	0	0	550	66	150	1.5	29.3333	1
0	40	4	40.5714	3045	3.045	52	0.52	11.2611	8	9	0																44	1	0	640	72	160	1.6	28.125	1
1	39	4	39.5714	3760	3.76	50	0.5	15.04	8	9	0																30	0	1	940	74	156	1.56	30.4076	2
0	39	3	39.4286	2960	2.96	49.5	0.495	12.0804	8	9	0																24	0	1	735	70	158	1.58	28.0404	1
0	39	0	39	3805	3.805	54	0.54	13.0487	8	9	0																33	0	0	985	77	163	1.63	28.9811	1
1	40	2	40.2857	3385	3.385	51	0.51	13.0142	8	9	0																36	1	0	545	69	155	1.55	28.7201	1
0	39	4	39.5714	3020	3.02	50	0.5	12.08	8	9	0																28	0	1	670	61	155	1.55	25.3902	1
0	38	4	38.5714	3105	3.105	50	0.5	12.42	8	9	0																25	0	0	605	80	169	1.69	28.0102	1
0	38	2	38.2857	2955	2.955	50.5	0.505	11.5871	8	9	1																25	0	0	695	59.2	153.2	1.532	25.2234	1
0	39	4	39.5714	3055	3.055	50	0.5	12.22	8	9	0																31	0	1	545	74	156	1.56	30.4076	2
1	38	0	38	2880	2.88	49.5	0.495	11.7539	8	9	0																34	0	1	790	51	161	1.61	19.6752	0
1	39	0	39	3485	3.485	52	0.52	12.8883	8	9	0																31	0	0	585	65.3	160	1.6	25.5078	1
1	38	5	38.7143	3415	3.415	53	0.53	12.1574	8	9	1																33	0	1	650	71.5	153.4	1.534	30.3847	2
0	39	2	39.2857	3160	3.16	49	0.49	13.1612	8	9	0																35	1	1	645	59	160	1.6	23.0469	0
0	38	1	38.1429	3275	3.275	45	0.45	16.1728	8	9	0																36	1	0	735	62.8	153	1.53	26.8273	1
1	38	6	38.8571	3370	3.37	50	0.5	13.48	8	9	0																23	0	1	570	67.6	157	1.57	27.425	1
1	41	1	41.1429	3605	3.605	50.5	0.505	14.1359	8	9	1																32	0	1	680	61.5	152	1.52	26.6188	1
1	40	3	40.4286	3185	3.185	50	0.5	12.74	8	9	0																23	0	1	695	63	156	1.56	25.8876	1
1	37	3	37.4286	2905	2.905	50.5	0.505	11.391	8	9	1																33	0	1	465	59	147	1.47	27.3034	1
1	38	3	38.4286	3700	3.7	52	0.52	13.6834	8	9	0																31	0	0	620	77	162	1.62	29.34	1
0	37	0	37	2920	2.92	47	0.47	13.2187	8	9	1																25	0	1	625	85.3	160	1.6	33.3203	2
1	38	3	38.4286	3550	3.55	48	0.48	15.408	8	9	0																28	0	1	785	83	160	1.6	32.4219	2
1	39	5	39.7143	3670	3.67	51	0.51	14.11	8	9	0																38	1	1	765	104.3	171	1.71	35.6691	2
0	39	3	39.4286	3410	3.41	51.5	0.515	12.857	8	9	0																25	0	1	880	70	159	1.59	27.6888	1
