# Supplementary material for: Association between maternal pre-delivery body mass index and offspring overweight/obesity at 1 and 2 years of age among residents of a suburb in Taiwan
Source: PeerJ. 2019 Feb 25;7:e6473. doi: 10.7717/peerj.6473 (PMC6394342; doi:10.7717/peerj.6473)
Supplement: Supplemental Information 5 [file peerj-07-6473-s005.zip › Raw data.xlsx]

## Sheet: Total
No	sex(M1, F0)	Birthdate	GA(weeks)	GA(days)	GA	GA (<40:0,>40:1)	BBW	BWKG	BH	BH(m)	Birth BMI	Apgar(1)	Apgar(5)	Delivery ND:0, CS:1	3rd Date (1 y/o)	3rd Age (1 y/o)	3rd BW (1 y/o)	Weight Gain (1yo-Birth)	3rd BH (1 y/o)	3rd BMI (1y/o)	3rd BMI percentile	1yo N:0, OW+O:1	4th Date (2 y/o)	4th Age(D) (2y/o)	4th Age(m) (2y/o)	4th Age(y) (2y/o)	4th BW (2y/o)	4th BH (2y/o)	4th BH(m) (2y/o)	BMI (2y/o)	BMI percentile	2 yo N:0,OW+O:1	Weight Gain (2y-Birth)	Maternal age	<35:0, >=35:1	G	P	A	single:0, multi:1	Placenta	Mom BW	Mom BH	Mom BH(m)	Mom BMI	備註
1	1	2013-07-12	38	4	38.5714	0	2975	2.975	49	0.49	12.3907	8	9	0	2014-07-19	372	8.8	5.825	77	14.8423	5.9	0	2015-07-25	743	24.7667	2.03562	11	88	0.88	14.2045	5.6	0	8.025	32	0	2	2		1	520	63	163	1.63	23.7118
2	1	2013-07-13	40	0	40	1	3465	3.465	50	0.5	13.86	8	9	0	2014-07-14	366	9.7	6.235	77	16.3603	37.1	0	2015-08-11	759	25.3	2.07945	12.1	90	0.9	14.9383	18.8	0	8.635	35	1	2	2		1	870	56	155	1.55	23.3091
3	1	2013-07-21	39	1	39.1429	0	3860	3.86	52	0.52	14.2751	9	10	0	2014-07-24	368	9.7	5.84	75	17.2444	63.1	0	2015-08-29	769	25.6333	2.10685	11.8	86	0.86	15.9546	49.5	0	7.94	28	0	3	1	2	0	694	78	168	1.68	27.6361
4	1	2013-07-22	40	4	40.5714	1	2840	2.84	48	0.48	12.3264	6	8	1	2014-08-02	376	8.4	5.56	74	15.3397	13.1	0	2015-07-25	733	24.4333	2.00822	11	88	0.88	14.2045	5.5	0	8.16	26	0	2	1	1	0	600	81.1	155	1.55	33.7565
5	1	2013-08-02	37	0	37	0	3020	3.02	50	0.5	12.08	7	8	1	2014-08-14	377	9.3	6.28	78	15.286	12.2	0	2015-08-20	748	24.9333	2.04932	11.1	86	0.86	15.0081	20.2	0	8.08	30	0	2	2		1	940	71.2	155	1.55	29.6358
6	1	2013-08-31	40	2	40.2857	1	3090	3.09	51	0.51	11.88	8	9	0	2014-09-06	371	8.6	5.51	74	15.7049	20.2	0	2015-09-12	742	24.7333	2.03288	11.1	89	0.89	14.0134	3.8	0	8.01	21	0	1	1		0	470	61	158	1.58	24.4352
7	1	2013-09-07	38	3	38.4286	0	3010	3.01	49	0.49	12.5364	8	9	0	2014-09-13	371	8.5	5.49	73	15.9505	26.2	0	2015-09-19	742	24.7333	2.03288	10.9	88	0.88	14.0754	4.3	0	7.89	25	0	1	1		0	520	68	150	1.5	30.2222
8	1	2013-09-11	38	5	38.7143	0	2910	2.91	48	0.48	12.6302	7	8	0	2014-09-13	367	8.3	5.39	74	15.157	9.6	0	2015-12-31	841	28.0333	2.30411	12.1	89.5	0.895	15.1056	25.9	0	9.19	20	0	1	1		0	505	64	152	1.52	27.7008
9	1	2013-09-23	40	0	40	1	3215	3.215	50	0.5	12.86	6	8	1	2014-09-25	367	8.9	5.685	73	16.7011	47.3	0	2015-10-03	740	24.6667	2.0274	10.8	85	0.85	14.9481	18.5	0	7.585	27	0	1	1		0	730	64.4	150	1.5	28.6222
10	1	2013-11-09	39	6	39.8571	0	3615	3.615	50	0.5	14.46	8	9	0	2014-11-10	366	9.5	5.885	74	17.3484	65.6	0	2016-02-20	833	27.7667	2.28219	13.5	90	0.9	16.6667	72.7	0	9.885	26	0	1	1	8	0	910	63.9	154.7	1.547	26.7006
11	1	2013-06-25	38	3	38.4286	0	3250	3.25	50	0.5	13	6	8	1	2014-06-25	365	9.1	5.85	77	15.3483	12.5	0	2015-07-25	760	25.3333	2.08219	11.6	88	0.88	14.9793	19.9	0	8.35	35	1	3	2	1	1	615	77.1	156.7	1.567	31.399
12	1	2014-01-05	38	4	38.5714	0	3585	3.585	49.5	0.495	14.6312	8	9	1	2015-01-08	368	10	6.415	77	16.8663	52.3	0	2016-04-11	827	27.5667	2.26575	12.1	90	0.9	14.9383	20.9	0	8.515	23	0	2	1	1	0	790	63	159	1.59	24.9199
13	1	2014-01-13	38	3	38.4286	0	3640	3.64	51	0.51	13.9946	8	9	0	2015-01-17	369	11.2	7.56	79	17.9458	79.5	0	2016-10-05	996	33.2	2.72877	14.7	98	0.98	15.3061	37.2	0	11.06	31	0	2	2		1	745	64	163	1.63	24.0882
14	1	2014-01-25	39	3	39.4286	0	3000	3	49.5	0.495	12.2436	8	9	0	2015-09-05	588	10.3	7.3	83	14.9514	18.3	0	2016-06-25	882	29.4	2.41644	12.2	90.5	0.905	14.8958	21.5	0	9.2	39	1	2	2		1	555	72	170	1.7	24.9135
15	1	2014-02-14	40	4	40.5714	1	3050	3.05	50	0.5	12.2	8	9	0	2015-02-26	377	9.9	6.85	79	15.8628	24.6	0	2016-02-15	731	24.3667	2.00274	13.5	90	0.9	16.6667	69.3	0	10.45	20	0	2	1	1	0	650	60	165	1.65	22.0386
16	1	2014-02-22	40	4	40.5714	1	3740	3.74	53	0.53	13.3143	8	9	0	2015-02-23	366	10.6	6.86	78	17.4227	67.5	0	2016-05-23	821	27.3667	2.24932	13.8	89	0.89	17.422	87.3	1	10.06	35	1	2	1	1	0	745	72.5	160	1.6	28.3203
17	0	2013-07-02	40	3	40.4286	1	3160	3.16	49.5	0.495	12.8966	8	9	0	2014-07-03	366	9.4	6.24	74.5	16.9362	65.4	0	2015-07-30	758	25.2667	2.07671	11.5	86	0.86	15.5489	46.6	0	8.34	29	0	2	1	1	0	545	56.5	155	1.55	23.5172
18	0	2013-09-15	38	6	38.8571	0	3150	3.15	52	0.52	11.6494	8	9	0	2014-10-02	382	8.5	5.35	75	15.1111	19.3	0	2015-12-21	827	27.5667	2.26575	12.9	86	0.86	17.4419	90	1	9.75	23	0	1	1		0	620	69.8	163	1.63	26.2712
19	0	2014-03-04	38	5	38.7143	0	3165	3.165	51	0.51	12.1684	7	8	0	2015-03-14	375	8.5	5.335	76.5	14.5243	8.8	0	2016-04-08	766	25.5333	2.09863	11.7	91	0.91	14.1287	10.6	0	8.535	39	1	1	1		0	660	59	154	1.54	24.8777
20	0	2014-01-01	40	1	40.1429	1	3530	3.53	48	0.48	15.3212	8	9	0	2015-01-10	374	9.3	5.77	75	16.5333	55.9	0	2016-04-16	836	27.8667	2.29041	12.05	88	0.88	15.5604	49.1	0	8.52	25	0	1	1		0	745	58	161	1.61	22.3757
21	0	2014-02-01	37	1	37.1429	0	2770	2.77	48	0.48	12.0226	8	9	0	2015-02-26	390	8.7	5.93	73.5	16.1044	45.8	0	2016-07-23	903	30.1	2.47397	11.2	88	0.88	14.4628	19.3	0	8.43	39	1	2	2		1	645	57	156	1.56	23.4221
22	0	2014-02-05	39	0	39	0	2910	2.91	49	0.49	12.12	8	9	0	2015-02-07	367	11.2	8.29	75	19.9111	98.5	1	2016-05-07	822	27.4	2.25205	14	94	0.94	15.8443	57.2	0	11.09	32	0	1	1		0	440	79	158	1.58	31.6456
23	0	2014-03-01	38	5	38.7143	0	3005	3.005	50	0.5	12.02	8	9	1	2015-03-14	378	8.3	5.295	69.5	17.1834	72.3	0	2016-06-04	826	27.5333	2.26301	9.9	83	0.83	14.3707	16	0	6.895	27	0	2	2		1	565	64.6	159.7	1.597	25.3293
24	0	2013-07-16	39	0	39	0	3280	3.28	52	0.52	12.1302	8	9	0	2014-07-16	365	10.2	6.92	77.5	16.9823	66.4	0	2015-10-16	822	27.4	2.25205	13.5	92	0.92	15.9499	60.2	0	10.22	29	0	2	2		1	650	76	167	1.67	27.2509
25	0	2013-07-06	40	4	40.5714	1	3275	3.275	50	0.5	13.1	8	9	0	2014-07-10	369	8	4.725	76	13.8504	2.6	0	2016-01-25	933	31.1	2.55616	11.7	89	0.89	14.7709	27.8	0	8.425	21	0	1	1		0	480	73.7	150	1.5	32.7556
26	1	2013-07-17	40	2	40.2857	1	3390	3.39	51	0.51	13.0334	8	9	0	2014-07-18	366	9.8	6.41	72	18.9043	92.5	1	2015-11-26	862	28.7333	2.36164	13.3	92.5	0.925	15.5442	40	0	9.91	30	0	2	1	1	0	685	65	158	1.58	26.0375
27	0	2013-07-19	39	4	39.5714	0	2890	2.89	51.5	0.515	10.8964	8	9	0	2014-07-26	372	8.5	5.61	74.5	15.3146	23	0	2016-05-28	1044	34.8	2.86027	13.1	91	0.91	15.8193	61.5	0	10.21	17	0	1	1		0	590	69.5	154	1.54	29.3051
28	0	2013-07-20	40	2	40.2857	1	2950	2.95	48	0.48	12.8038	8	9	0	2014-07-24	369	9	6.05	74	16.4354	52.6	0	2015-11-09	842	28.0667	2.30685	12.5	89.5	0.895	15.605	50.6	0	9.55	26	0	1	1		0	515	75.9	151	1.51	33.288
29	0	2013-07-16	37	0	37	0	3020	3.02	49	0.49	12.5781	7	8	1	2014-07-26	375	8.4	5.38	76	14.5429	9	0	2015-08-24	769	25.6333	2.10685	10	83	0.83	14.5159	18.1	0	6.98	30	0	2	1	1	0	895	60.4	159.2	1.592	23.8315
30	0	2013-08-01	38	4	38.5714	0	2775	2.775	52	0.52	10.2626	8	9	0	2014-08-02	366	8.4	5.625	75.5	14.7362	11.4	0	2015-11-11	832	27.7333	2.27945	12.6	91	0.91	15.2156	38.5	0	9.825	29	0	2	1	1	0	670	64	167	1.67	22.9481
31	0	2013-08-07	39	4	39.5714	1	3465	3.465	57	0.57	10.7	8	9	0	2014-08-14	372	9.6	6.135	78	15.7791	34.1	0	2015-08-11	734	24.4667	2.01096	11.8	89	0.89	14.8971	26.88	0	8.335	38	1	3	2	1	1	600	65.5	165	1.65	24.0588
32	1	2013-08-08	38	1	38.1429	0	3355	3.355	51	0.51	12.9	8	9	0	2014-08-09	366	11	7.645	80	17.1875	61.3	0	2015-11-16	830	27.6667	2.27397	13.5	90	0.9	16.6667	72.6	0	10.145	29	0	1	1		0	740	75.3	158	1.58	30.1634
33	0	2013-08-09	37	5	37.7143	0	2960	2.96	50	0.5	11.8	8	9	1	2014-08-16	372	8.5	5.54	73	15.9505	39.5	0	2015-11-21	834	27.8	2.28493	13.4	88	0.88	17.3037	88.4	1	10.44	36	1	2	2		1	585	67.4	156.6	1.566	27.4838
34	1	2013-08-16	37	0	37	0	2840	2.84	49	0.49	11.8	8	9	0	2014-08-23	372	9.9	7.06	75	17.6	72.5	0	2015-11-28	834	27.8	2.28493	13.7	91.5	0.915	16.3636	64.6	0	10.86	34	0	4	2	2	1	490	67	165	1.65	24.6097
35	0	2013-08-11	39	6	39.8571	0	2775	2.775	51	0.51	10.7	8	9	0	2014-08-18	372	9.3	6.525	77	15.6856	32.3	0	2015-11-16	827	27.5667	2.26575	12.9	95	0.95	14.2936	14.56	0	10.125	29	0	1	1		0	495	62	167	1.67	22.231	goiter under medication
36	0	2013-09-07	39	2	39.2857	0	2890	2.89	49	0.49	12	8	9	0	2014-09-13	371	8.7	5.81	74.5	15.675	31.9	0	2016-01-16	861	28.7	2.3589	11.8	86	0.86	15.9546	62.57	0	8.91	32	0	2	2		1	615	54	150	1.5	24	*
37	1	2013-09-23	40	1	40.1429	1	3560	3.56	51.5	0.515	13.4	8	9	0	2014-09-26	368	10.3	6.74	74	18.8093	91.7	1	2016-01-25	854	28.4667	2.33973	13.3	93.5	0.935	15.2135	29.4	0	9.74	31	0	2	2		1	585	70.5	157	1.57	28.6016
38	1	2013-09-25	38	0	38	0	3220	3.22	49	0.49	13.4	8	9	0	2014-10-06	376	10.8	7.58	79	17.3049	65.6	0	2015-10-05	740	24.6667	2.0274	14	92	0.92	16.5406	66.2	0	10.78	30	0	1	1		0	550	87	167	1.67	31.1951
39	0	2013-10-01	40	1	40.1429	1	3495	3.495	51.5	0.515	13.2	8	9	0	2014-10-25	389	9.6	6.105	76	16.6205	59.9	0	2015-10-17	746	24.8667	2.04384	13.7	84	0.84	19.4161	99.13	1	10.205	28	0	1	1		0	685	94	162	1.62	35.8177
40	0	2013-10-03	39	6	39.8571	0	3200	3.2	51	0.51	12.3	8	9	0	2014-11-25	418	8.6	5.4	78	14.1354	5.9	0	2016-02-25	875	29.1667	2.39726	11	92	0.92	12.9962	1.25	0	7.8	33	0	2	2		1	720	54.5	153	1.53	23.2816
41	1	2013-10-04	37	3	37.4286	0	3035	3.035	49.5	0.495	12.4	8	9	1	2014-10-18	379	8.6	5.565	78	14.1354	1.4	0	2015-11-07	764	25.4667	2.09315	10.8	89	0.89	13.6346	1.7	0	7.765	32	0	2	2		1	925	60.3	156.5	1.565	24.62
42	0	2013-10-25	38	2	38.2857	0	2915	2.915	48.5	0.485	12.4	8	9	1	2014-10-30	370	9.7	6.785	77.5	16.1498	44.8	0	2016-03-03	860	28.6667	2.35616	14.3	89.5	0.895	17.8521	94.37	1	11.385	33	0	3	3		1	600	56.9	144.6	1.446	27.213
43	1	2013-10-30	40	1	40.1429	1	3460	3.46	51	0.51	13.3	8	9	0	2014-11-10	376	10.6	7.14	76	18.3518	86.8	1	2015-11-06	737	24.5667	2.01918	13.1	93	0.93	15.1463	23.4	0	9.64	27	0	1	1		0	660	88.7	168	1.68	31.4272
44	1	2013-10-25	40	1	40.1429	1	3460	3.46	50	0.5	13.8	8	9	0	2014-10-25	365	9.1	5.64	76	15.7548	20.8	0	2015-11-07	743	24.7667	2.03562	11.6	86.5	0.865	15.5034	33.93	0	8.14	31	0	1	1		0	670	59	155	1.55	24.5578
45	0	2013-10-31	38	0	38	0	3050	3.05	49	0.49	12.7	8	9	0	2014-11-08	373	9	5.95	76.5	15.3787	24.6	0	2015-11-07	737	24.5667	2.01918	9.8	88	0.88	12.655	0.4	0	6.75	26	0	1	1		0	600	78	163	1.63	29.3575
46	1	2013-10-31	38	2	38.2857	0	3215	3.215	50	0.5	12.9	8	9	1	2014-11-03	368	8.7	5.485	74	15.8875	24.3	0	2015-11-17	747	24.9	2.04658	11	86.5	0.865	14.7015	13.25	0	7.785	39	1	2	2		1	1085	85.5	155.1	1.551	35.5421
47	0	2013-11-04	37	3	37.4286	0	3165	3.165	50	0.5	12.7	8	9	1	2015-01-12	434	9.2	6.035	77	15.517	34	0	2015-12-21	777	25.9	2.12877	11.8	89	0.89	14.8971	27.94	0	8.635	37	1	3	1	2	0	735	65.5	157.5	1.575	26.4046
48	1	2013-11-07	38	3	38.4286	0	3120	3.12	52.5	0.525	11.3	8	9	0	2014-11-13	371	11.5	8.38	76	19.91	98.1	1	2016-01-18	802	26.7333	2.19726	14.5	90	0.9	17.9012	92.64	1	11.38	25	0	4	2	2	1	600	58	162	1.62	22.1003
49	0	2013-12-13	40	0	40	1	3300	3.3	53	0.53	7.6	8	9	0	2014-12-15	367	9.5	6.2	77	16.0229	40.9	0	2016-04-11	850	28.3333	2.32877	12.7	93	0.93	14.6838	24.2	0	9.4	34	0	3	3		1	720	73	158	1.58	29.2421
50	1	2013-12-17	39	2	39.2857	0	3025	3.025	48	0.48	13.1	8	9	0	2014-12-20	368	9.6	6.575	75	17.0667	58.2	0	2015-12-26	739	24.6333	2.02466	12.9	89	0.89	16.2858	59.12	0	9.875	33	0	2	2		1	670	70	158	1.58	28.0404
51	1	2013-12-27	39	6	39.8571	0	3865	3.865	54	0.54	13.3	8	9	0	2014-12-29	367	9.8	5.935	75	17.4222	67.6	0	2016-05-30	885	29.5	2.42466	14.5	90.5	0.905	17.704	91.81	1	10.635	31	0	3	3		1	665	76	161	1.61	29.3199
52	0	2013-09-16	40	3	40.4286	1	3105	3.105	51	0.51	11.9	8	9	0	2014-09-27	376	10.1	6.995	79	16.1833	46.4	0	2015-11-07	782	26.0667	2.14247	12.1	91	0.91	14.6118	20.33	0	8.995	27	0	1	1		0	625	58.5	162	1.62	22.2908
53	1	2013-09-18	37	5	37.7143	0	2950	2.95	50	0.5	11.8	8	9	0	2014-09-22	369	10.2	7.25	78.5	16.5524	43.1	0	2015-10-05	747	24.9	2.04658	11.2	92	0.92	13.2325	0.44	0	8.25	25	0	1	1		0	630	57.7	161	1.61	22.2599
54	0	2013-09-20	38	0	38	0	2910	2.91	47	0.47	13.2	8	9	0	2014-09-19	364	8	5.09	73	15.0122	16	0	2015-10-17	757	25.2333	2.07397	11.4	84.5	0.845	15.9658	59.89	0	8.49	41	1	1	1		0	680	80.4	167.6	1.676	28.6225
55	1	2013-10-23	39	0	39	0	3410	3.41	53	0.53	12.1	8	9	0	2014-11-25	398	9.9	6.49	80	15.4688	17.1	0	2015-10-26	733	24.4333	2.00822	12.2	91	0.91	14.7325	12.9	0	8.79	32	0	1	1		0	635	63.7	167	1.67	22.8405
56	1	2013-12-10	40	3	40.4286	1	3245	3.245	52	0.52	12	8	9	0	2014-12-31	386	10.2	6.955	77	17.2036	64	0	2016-04-20	862	28.7333	2.36164	14.2	93	0.93	16.4181	66.59	0	10.955	34	0	1	1		0	575	74.3	175.2	1.752	24.2059
57	1	2013-06-26	40	2	40.2857	1	3695	3.695	54	0.54	12.7	8	9	0	2014-06-26	365	9	5.305	73	16.8887	52.6	0	2015-07-06	740	24.6667	2.0274	10.9	84	0.84	15.4478	30.77	0	7.205	18	0	1	1		0	665	74	164	1.64	27.5134
58	1	2013-06-28	38	0	38	0	3470	3.47	53	0.53	12.4	8	9	0	2014-07-05	372	7.9	4.43	72.5	15.0297	8.1	0	2015-07-18	750	25	2.05479	11	86	0.86	14.8729	17.64	0	7.53	33	0	1	1		0	705	83.3	156	1.56	34.2291
59	1	2014-07-06	38	6	38.8571	0	3250	3.25	51	0.51	12.5	8	9	0	2015-08-01	391	9	5.75	76	15.5817	19.1	0	2016-10-22	839	27.9667	2.29863	11.3	88	0.88	14.5919	13.55	0	8.05	37	1	3	3		1	620	58.2	162	1.62	22.1765	*
60	1	2014-07-07	37	0	37	0	2905	2.905	50	0.5	11.6	8	9	1	2015-07-13	371	9.8	6.895	77	16.5289	42.7	0	2016-10-17	833	27.7667	2.28219	11.1	91	0.91	13.4042	1.14	0	8.195	39	1	3	2	1	1	610	86	165	1.65	31.5886	*
61	0	2014-08-21	40	3	40.4286	1	3815	3.815	51	0.51	14.7	8	9	0	2015-08-27	371	9.3	5.485	74	16.9832	67	0	2016-11-24	826	27.5333	2.26301	13.4	90	0.9	16.5432	74.33	0	9.585	30	0	1	1		0	645	75.4	157	1.57	30.5895
62	1	2014-09-12	41	1	41.1429	1	3490	3.49	47	0.47	15.8	5	7	0	2015-10-24	407	10.6	7.11	79	16.9845	60.4	0	2016-12-17	827	27.5667	2.26575	13.5	88	0.88	17.4329	87.08	1	10.01	37	1	1	1		0	700	75.7	160	1.6	29.5703
63	1	2014-10-06	40	5	40.7143	1	3170	3.17	50	0.5	12.7	8	9	0	2015-11-13	403	8.8	5.63	73	16.5134	46	0	2017-01-07	824	27.4667	2.25753	13.1	87	0.87	17.3074	85.47	0	9.93	37	1	2	2		1	600	66	156	1.56	27.1203
64	1	2014-10-10	39	0	39	0	3738	3.738	46	0.46	17.1	2	5	0	2015-10-29	384	9.7	5.962	77	16.3603	39.2	0	2017-01-14	827	27.5667	2.26575	12.6	89	0.89	15.9071	37.21	0	8.862	29	0	1	1		0	630	88.6	158	1.58	35.4911
65	1	2014-12-11	38	1	38.1429	0	3185	3.185	50	0.5	12.7	8	9	1	2015-12-12	366	12.2	9.015	79	19.5481	96.7	1	2017-03-11	821	27.3667	2.24932	16	95	0.95	17.7285	90.87	1	12.815	39	1	2	2		1	690	100	156	1.56	41.0914
66	0	2014-06-25	37	4	37.5714	0	3080	3.08	51	0.51	11.8	8	9	1	2015-07-01	371	7.2	4.12	65	17.0414	68.4	0	2016-11-25	884	29.4667	2.42192	10	83	0.83	14.5159	19.88	0	6.92	30	0	1	1		0	620	65.9	163.2	1.632	24.7426
67	1	2013-12-28	38	1	38.1429	0	3130	3.13	49	0.49	13	8	9	1	2015-01-05	373	9.5	6.37	77	16.0229	28.4	0	2016-03-09	802	26.7333	2.19726	11.3	88	0.88	14.5919	12.5	0	8.17	32	0	1	1		0	730	60	152.5	1.525	25.7995
68	1	2013-12-28	40	2	40.2857	1	2945	2.945	49	0.49	12.3	8	9	1	2015-01-10	378	10.3	7.355	76	17.8324	78.1	0	2016-01-08	741	24.7	2.03014	13	87	0.87	17.1753	81.2	0	10.055	25	0	1	1		0	505	85	158	1.58	34.049
69	0	2014-02-11	39	5	39.7143	0	3210	3.21	51	0.51	12.3	8	9	0	2015-03-02	384	10.4	7.19	76	18.0055	87	1	2016-05-14	823	27.4333	2.25479	12.4	89	0.89	15.6546	51.6	0	9.19	35	1	2	2		1	655	79	153	1.53	33.7477
70	0	2014-02-19	38	0	38	0	3390	3.39	52	0.52	12.5	8	9	0	2015-02-26	372	8.6	5.21	76	14.8892	14.3	0	2016-05-26	827	27.5667	2.26575	11.7	90	0.9	14.4444	17.6	0	8.31	33	0	2	2		1	635	72	163	1.63	27.0993
71	0	2014-03-26	38	6	38.8571	0	2990	2.99	50	0.5	12	8	9	1	2015-04-20	390	9.3	6.31	77	15.6856	34.1	0	2016-07-04	831	27.7	2.27671	13	90	0.9	16.0494	63.2	0	10.01	22	0	1	1		0	890	89.6	160.2	1.602	34.9127
72	0	2014-03-29	39	0	39	0	3120	3.12	52.5	0.525	11.3	9	10	1	2015-04-09	376	8.8	5.68	76	15.2355	21.6	0	2016-06-29	823	27.4333	2.25479	11.3	91	0.91	13.6457	5	0	8.18	38	1	5	2		1	620	75.7	158.9	1.589	29.9811
73	1	2014-04-30	39	2	39.2857	0	3165	3.165	51	0.51	12.2	8	9	0	2015-05-06	371	11	7.835	79	17.6254	73	0	2016-08-15	838	27.9333	2.29589	14.7	92	0.92	17.3677	86.8	0	11.535	34	0	2	1		0	618	62	161	1.61	23.9188
74	0	2014-06-02	39	1	39.1429	0	3435	3.435	51.5	0.515	13	8	9	0	2015-06-10	373	9	5.565	74	16.4354	53.1	0	2016-09-30	851	28.3667	2.33151	10.7	89	0.89	13.5084	3.86	0	7.265	23	0	1	1		0	750	83	169	1.69	29.0606
75	1	2014-08-28	38	5	38.7143	0	3450	3.45	51	0.51	13.3	8	9	0	2015-09-03	371	10.1	6.65	77	17.0349	57.6	0	2016-12-10	835	27.8333	2.28767	13.5	94	0.94	15.2784	30.7	0	10.05	32	0	2	2		1	880	71	175	1.75	23.1837
76	0	2014-08-31	38	2	38.2857	0	3060	3.06	50	0.5	12.2	8	9	0	2015-09-02	367	9	5.94	73	16.8887	64.3	0	2016-10-31	792	26.4	2.16986	11.6	87	0.87	15.3257	40.7	0	8.54	31	0	2	2		1	470	58	155	1.55	24.1415
77	1	2014-11-24	38	4	38.5714	0	3250	3.25	51	0.51	12.5	6	8	0	2015-12-02	373	9.6	6.35	76.5	16.4039	39.2	0	2017-02-24	823	27.4333	2.25479	13.6	93	0.93	15.7244	44.3	0	10.35	32	0	1	1		0	620	81	164	1.64	30.116
78	1	2014-05-01	41	1	41.1429	1	2985	2.985	52	0.52	11	8	9	1	2015-05-02	366	8.3	5.315	73.5	15.364	12.9	0	2016-08-04	826	27.5333	2.26301	11.3	86.5	0.865	15.1024	25.3	0	8.315	33	0	1	1		0	570	60	153	1.53	25.6312
79	0	2014-12-26	40	0	40	0	3130	3.13	51	0.51	12.0338	8	9	0	2015-12-30	369	9.8	6.67	73	18.3899	90.6	1	2017-04-06	832	27.7333	2.27945	12.7	95.5	0.955	13.9251	8.3	0	9.57	35	1	3	3		1	550	57	164	1.64	21.1927
80	1	2014-12-09	38	3	38.4286	0	3030	3.03	51	0.51	11.6494	8	9	0	2015-12-14	370	8.1	5.07	76.5	13.8408	0.6	0	2017-03-16	828	27.6	2.26849	11.6	89	0.89	14.6446	14.2	0	8.57	28	0	2	1	1	0	530	59	169	1.69	20.6575
81	0	2014-11-19	38	0	38	0	3550	3.55	52	0.52	13.1287	8	9	1	2015-11-21	367	9.9	6.35	77	16.6976	59.4	0	2017-02-25	829	27.6333	2.27123	12.6	89	0.89	15.9071	59.1	0	9.05	35	0	1	1		0	755	77.3	155.4	1.554	32.0094
82	0	2014-11-09	39	3	39.4286	0	2820	2.82	52	0.52	10.429	8	9	0	2015-11-09	365	8.1	5.28	71	16.0682	41.9	0	2017-02-20	834	27.8	2.28493	10.7	85	0.85	14.8097	26.8	0	7.88	34	0	1	1		0	545	53	161	1.61	20.4467
83	1	2014-10-13	38	3	38.4286	0	3025	3.025	50	0.5	12.1	8	9	0	2015-10-19	371	8.5	5.475	71	16.8617	52.6	0	2016-10-28	746	24.8667	2.04384	10.6	84	0.84	15.0227	20.5	0	7.575	33	0	2	2		1	630	56	159	1.59	22.151
84	0	2013-04-17	38	6	38.8571	0	3700	3.7	53	0.53	13.1719	9	10	1	2014-05-27	405	10.6	6.9	80	16.5625	60.1	0	2015-07-27	831	27.7	2.27671	12.9	91	0.91	15.5778	49.5	0	9.2	33	0	3	1	2	0	680	98.6	160.2	1.602	38.4195
85	1	2014-09-10	40	2	40.2857	1	3345	3.345	51	0.51	12.8604	8	9	0	2015-09-16	371	10.1	6.755	77.5	16.8158	51.2	0	2016-10-06	757	25.2333	2.07397	12.6	90	0.9	15.5556	36.2	0	9.255	39	1	2	2		1	545	69	159	1.59	27.2932
86	0	2014-09-26	39	1	39.1429	0	3305	3.305	51.5	0.515	12.4611	8	9	0	2015-09-28	367	9.3	5.995	77	15.6856	43.9	0	2016-12-26	822	27.4	2.25205	12.5	90	0.9	15.4321	44.8	0	9.195	25	0	2	1	1	0	565	70	166	1.66	25.4028
87	0	2014-09-26	38	1	38.1429	0	3220	3.22	52	0.52	11.9083	8	9	0	2015-10-01	370	10.6	7.38	78	17.4227	76.5	0	2016-12-31	827	27.5667	2.26575	14.9	91.5	0.915	17.7969	93.4	1	11.68	29	0	1	1		0	635	66	154	1.54	27.8293
88	1	2014-09-26	37	0	37	0	2904	2.904	47	0.47	13.1462	6	8	1	2015-12-18	448	9.2	6.296	76	15.928	33.5	0	2017-02-23	881	29.3667	2.4137	11.2	89.5	0.895	13.9821	5.1	0	8.296	29	0	4	2	2	1	665	76.5	152.3	1.523	32.9808
89	1	2013-04-24	38	6	38.8571	0	3720	3.72	51	0.51	14.3022	8	9	0	2014-04-26	367	10.1	6.38	72.5	19.2152	94.9	1	2015-05-25	761	25.3667	2.08493	13.1	88	0.88	16.9163	76.4	0	9.38	32	0	1	1		0	800	88	150	1.5	39.1111
90	1	2014-10-16	40	0	40	1	3415	3.415	52	0.52	12.6294	8	9	0	2015-10-22	371	13.2	9.785	77	22.2635	100	1	2016-11-21	767	25.5667	2.10137	15.3	92.5	0.925	17.8817	92	1	11.885	33	0	2	2		1	610	81	158	1.58	32.4467
91	1	2015-05-05	38	4	38.5714	0	3125	3.125	51	0.51	12.0146	8	9	0	2016-05-07	368	9.5	6.375	73.5	17.5853	71.7	0	2017-08-26	844	28.1333	2.31233	12.1	90	0.9	14.9383	21.4	0	8.975	28	0	2	2		1	605	72	151	1.51	31.5776
92	1	2015-10-20	38	2	38.2857	0	3740	3.74	54	0.54	12.8258	8	9	0	2016-10-22	368	12.1	8.36	78	19.8882	98	1	2017-10-07	718	23.9333	1.96712	14	88	0.88	18.0785	93.4	1	10.26	30	0	2	2		1	665	89.5	162	1.62	34.103
93	1	2014-04-13	38	3	38.4286	0	2815	2.815	48	0.48	12.2179	8	9	0	2015-04-18	370	8.2	5.385	71	16.2666	34.8	0	2016-07-16	825	27.5	2.26027	11.8	88	0.88	15.2376	29.1	0	8.985	43	1	2	2		1	480	48	157	1.57	19.4734
94	1	2014-04-15	40	1	40.1429	1	3415	3.415	54	0.54	11.7112	8	9	0	2015-04-20	370	10.1	6.685	74	18.4441	87.7	1	2016-07-18	825	27.5	2.26027	13	88	0.88	16.7872	75.4	0	9.585	29	0	3	1	2	0	770	63	153	1.53	26.9127
95	1	2014-04-17	38	2	38.2857	0	3185	3.185	50	0.5	12.74	8	9	0	2015-04-25	373	10.4	7.215	76	18.0055	81	0	2016-08-20	856	28.5333	2.34521	12.5	90	0.9	15.4321	36.2	0	9.315	31	0	3	2	1	1	575	66	157	1.57	26.7759
96	0	2014-04-10	38	1	38.1429	0	2765	2.765	49	0.49	11.516	8	9	0	2015-04-18	373	10.3	7.535	80	16.0938	43.6	0	2016-07-16	828	27.6	2.26849	14	95	0.95	15.5125	47.4	0	11.235	34	0	1	1		0	490	55	158	1.58	22.0317
97	1	2014-05-06	39	3	39.4286	0	3020	3.02	52.5	0.525	10.9569	8	9	0	2015-08-17	468	10.6	7.58	81	16.1561	42.5	0	2016-09-12	860	28.6667	2.35616	13.4	93	0.93	15.4931	38.3	0	10.38	29	0	3	3		1	490	72	163	1.63	27.0993
98	0	2014-05-09	40	1	40.1429	1	2855	2.855	48.5	0.485	12.1373	8	9	0	2015-06-04	391	8.6	5.745	73.5	15.9193	40.7	0	2016-08-11	825	27.5	2.26027	11.5	85	0.85	15.917	59.3	0	8.645	26	0	1	1		0	500	67.8	152	1.52	29.3456
99	1	2014-05-09	40	1	40.1429	1	3185	3.185	50	0.5	12.74	8	9	0	2015-05-11	367	9	5.815	73.5	16.6597	46.1	0	2016-08-15	829	27.6333	2.27123	13.3	86.5	0.865	17.7754	91.8	1	10.115	29	0	1	1		0	550	76	155	1.55	31.6337
100	0	2014-05-08	39	5	39.7143	0	2830	2.83	48.5	0.485	12.031	8	9	0	2015-05-09	366	8.9	6.07	72.5	16.9322	65.3	0	2016-08-13	828	27.6	2.26849	11.6	88	0.88	14.9793	31.4	0	8.77	31	0	1	1		0	645	56	154	1.54	23.6128
101	0	2014-06-13	37	1	37.1429	0	3370	3.37	49	0.49	14.0358	8	9	1	2015-06-13	365	10.9	7.53	80	17.0313	67.6	0	2016-09-17	827	27.5667	2.26575	18.7	97.5	0.975	19.6713	99.5	1	15.33	36	1	2	2		1	745	99.5	159.1	1.591	39.3082
